# Supplementary material for: The Flavor Characteristics and Metabolites of Three Commercial Dried Jujube Cultivars
Source: Foods. 2024 Apr 14;13(8):1193. doi: 10.3390/foods13081193 (PMC11048840; doi:10.3390/foods13081193)
Supplement: Supplementary file 1 [file foods-13-01193-s001.zip]

Archive with 3 entries (2 files):
- foods-2918295-supplementary/
- foods-2918295-supplementary/Supplementary material.xlsx
- foods-2918295-supplementary/~$Figure.docx
