# Supplementary material for: The Flavor Characteristics and Metabolites of Three Commercial Dried Jujube Cultivars
Source: Foods. 2024 Apr 14;13(8):1193. doi: 10.3390/foods13081193 (PMC11048840; doi:10.3390/foods13081193)
Supplement: Supplementary file 1 [file foods-13-01193-s001.zip › foods-2918295-supplementary/Supplementary material.xlsx]

## Sheet: Table S1
Table S1. The list of 66 volatile components detected in three dried jujube fruits
Index	Volatile components	Class	Peak area
			HZ	HMZ	QYX
voc_01	Heptanoic acid	Acids	314.96 ± 9.59	389.06 ± 43.34	890.81 ± 40.63
voc_02	Tetradecanoic acid	Acids	2452086.59 ± 272830.84	1223584.79 ± 59458.99	2842268.79 ± 157146.22
voc_03	Dodecanoic acid	Acids	180626.57 ± 6730.63	36114.07 ± 11.36	139222.4 ± 14140.2
voc_04	2-methyl-Propanoic acid	Acids	904.6 ± 27.17	1477.7 ± 306.71	1820.69 ± 83.82
voc_05	n-Hexadecanoic acid	Acids	398928.56 ± 37880.88	303483.22 ± 20907.42	1107882.45 ± 3526.52
voc_06	2-Octenoic acid	Acids	46803.99 ± 10753.74	51304.87 ± 9366.15	33470.51 ± 1961.43
voc_07	2-methyl-Butanoic acid	Acids	8606.4 ± 974.51	10002.03 ± 3619.14	31544.37 ± 4429.04
voc_08	Z-11-Tetradecenoic acid	Acids	23964.3 ± 260.77	22637.99 ± 516.18	31105.46 ± 1435.15
voc_09	Octanoic acid	Acids	11274.09 ± 611.39	6697.55 ± 847.22	12025.42 ± 1322.79
voc_10	Butanoic acid	Acids	4831.75 ± 104.21	4400.94 ± 58.73	5258.98 ± 282.42
voc_11	n-Decanoic acid	Acids	88.42 ± 54.93	2507.14 ± 1384.07	4007.62 ± 1746.13
voc_12	Pentanoic acid	Acids	1312.22 ± 52.63	5512.15 ± 319.24	959.89 ± 12.85
voc_13	Palmitoleic acid	Acids	3246.05 ± 265.17	4230.29 ± 540.23	2854.97 ± 466.23
voc_14	2-Heptenoic acid	Acids	177.67 ± 17.28	2041.2 ± 736.99	583.45 ± 210.11
voc_15	6-methyl-3-Heptanol	Alcohols	38266.64 ± 2159.92	41208.9 ± 3955.23	28226.32 ± 486.35
voc_16	Muurola-4,10(14)-dien-1-beta-ol	Alcohols	9591.27 ± 454.21	5086.11 ± 18.67	25509.28 ± 1048.4
voc_17	(Z)-2-Butene-1,4-diol	Alcohols	7099.08 ± 910.18	8605.42 ± 626.31	2475.23 ± 221.23
voc_18	1-Hexadecanol	Alcohols	1393.59 ± 119.82	1171.67 ± 133.6	6475.89 ± 2434.81
voc_19	1-Undecanol	Alcohols	1068.65 ± 142.97	3806.42 ± 544.73	4670.15 ± 350.24
voc_20	1-Octen-3-ol	Alcohols	4717.97 ± 120.6	4652.45 ± 687.37	2849.68 ± 98.09
voc_21	(E)-2-Nonenal	Aldehydes	23552.62 ± 1726.79	15768.79 ± 3866.99	10559.74 ± 2877.49
voc_22	(E)-2-Decenal	Aldehydes	156844.68 ± 22031.58	30251.06 ± 4060.4	217913.64 ± 378.83
voc_23	4-methyl-Benzaldehyde	Aldehydes	34634.25 ± 7295.34	6731.24 ± 507.69	20910.49 ± 5087.11
voc_24	Hexanal	Aldehydes	660.99 ± 60.28	1705.57 ± 288.78	5543.29 ± 648.52
voc_25	Nonanal	Aldehydes	33978.79 ± 3754.92	33191.31 ± 8794.84	8433.5 ± 884.56
voc_26	Benzaldehyde	Aldehydes	4586.44 ± 1137.53	3558.46 ± 494.17	2173.6 ± 141.64
voc_27	4-Hydroxy-2-methylbenzaldehyde	Aldehydes	1858.72 ± 98.79	8199.16 ± 787.07	2345.71 ± 531.28
voc_28	(Z)-2-Heptenal	Aldehydes	876.94 ± 109.38	1691.4 ± 299.46	454.63 ± 7.14
voc_29	Heptanal	Aldehydes	45197.96 ± 4440.7	40876.3 ± 7881.9	86564.72 ± 7865.23
voc_30	(E)-2-Hexenal,	Aldehydes	1389.61 ± 244.17	3215.19 ± 381.32	9826.41 ± 556.75
voc_31	3-ethyl-Benzaldehyde	Aldehydes	19106.41 ± 1375.07	7694.02 ± 1017.52	32789.05 ± 3177
voc_32	Decanal	Aldehydes	896.88 ± 208.51	844.57 ± 98.28	759.27 ± 160.93
voc_33	5-Ethylcyclopent-1-enecarboxaldehyde	Aldehydes	31211.81 ± 5030.8	1968.86 ± 376.28	31168.83 ± 6443.02
voc_34	2,4-dihydroxy-3,6-dimethyl-Benzaldehyde	Aldehydes	1938.85 ± 109.42	10678.16 ± 4011.52	4292.98 ± 1424.03
voc_35	Benzeneacetaldehyde	Aldehydes	4519.84 ± 262.95	4804.22 ± 370.74	4042.17 ± 729.13
voc_36	(E)-2-Octenal	Aldehydes	9 ± 0	473.32 ± 380.35	298.74 ± 237.8
voc_37	3-methyl-2-Butenal	Aldehydes	660.85 ± 27.41	2691.55 ± 269.4	2108.52 ± 137.64
voc_38	Octanal	Aldehydes	19415.4 ± 2761.29	34646.56 ± 8097.94	15404.67 ± 332.21
voc_39	Furfural	Aldehydes	437.38 ± 41.33	3185.62 ± 38.54	1367.33 ± 2.45
voc_40	(Z)-2,3-Dimethyl-3-heptene	Alkenes	4731.75 ± 216.51	14122.88 ± 3582.83	59487.06 ± 5709.85
voc_41	alpha-Phellandrene	Alkenes	3614.29 ± 19.65	10730.35 ± 1484.17	17265.37 ± 2160.58
voc_42	Hexadecanoic acid, methyl ester	Esters	4054.21 ± 427.46	12155.93 ± 995.85	27524.55 ± 6282.11
voc_43	Methyl tetradecanoate	Esters	1369.68 ± 370.6	7494.87 ± 1615.75	51162.1 ± 200.12
voc_44	Benzoic acid, methyl ester	Esters	178252.69 ± 1639.52	212657.25 ± 22881.32	41389.06 ± 4679.51
voc_45	Ethyl 9-tetradecenoate	Esters	1921.83 ± 631.39	5377.32 ± 717.6	20013.46 ± 1477.98
voc_46	Hexadecanoic acid, ethyl ester	Esters	8581.9 ± 788.46	46973.15 ± 1392.76	49869.42 ± 7419.69
voc_47	(Z)-9-Hexadecenoic acid, methyl ester	Esters	1829.55 ± 216.73	6502.46 ± 789.97	10074.56 ± 517.79
voc_48	Ethyl 9-hexadecenoate	Esters	340760.91 ± 37867.16	100787.59 ± 14166.57	358207.69 ± 84751.15
voc_49	1-(1,4-dimethyl-3-cyclohexen-1-yl)-Ethanone	Ketones	68351.43 ± 2669	16150.79 ± 1750.58	25039.72 ± 8666.86
voc_50	7,9-Di-tert-butyl-1-oxaspiro(4,5)deca-6,9-diene-2,8-dione	Ketones	6656.26 ± 62.94	17892.93 ± 512.49	12444 ± 1459.47
voc_51	6,10,14-trimethyl-2-Pentadecanone	Ketones	200945.95 ± 32604.11	237090.64 ± 39667.91	158721.61 ± 17184.9
voc_52	3-Octanone	Ketones	8142.49 ± 103.4	5339.95 ± 283.57	45050.78 ± 5922.39
voc_53	5-hexyldihydro-2(3H)-Furanone	Ketones	1617.65 ± 85.94	6957.59 ± 848.34	3651 ± 240.7
voc_54	(Z)- 6,10-dimethyl-5,9-Undecadien-2-one	Ketones	481880.24 ± 52907.67	380522.19 ± 43770.99	877797.74 ± 31858.25
voc_55	5-ethyldihydro-2(3H)-Furanone	Ketones	21766.81 ± 7502.85	18336.73 ± 6568.3	90656.78 ± 30217.1
voc_56	3-ethyl-4-methyl-1H-Pyrrole-2,5-dione	Ketones	651.54 ± 215.16	10388.56 ± 2839.22	8851.27 ± 2726.59
voc_57	1-(2-methyl-1-cyclopenten-1-yl)-Ethanone	Ketones	3881.25 ± 722.92	4453.94 ± 1539.77	3020.07 ± 455.85
voc_58	6-methyl-5-Hepten-2-one	Ketones	13046.25 ± 34.63	2770.75 ± 84.04	11572.73 ± 2177.06
voc_59	2-methyl-Benzoxazole	Others	178252.69 ± 1639.52	200814.65 ± 20571.92	41515.5 ± 4779.38
voc_60	2,3-dimethyl-Pyridine	Others	5693.13 ± 270.87	3803.42 ± 684.7	4538.81 ± 265.85
voc_61	(1S-cis)-Naphthalene, 1,2,3,5,6,8a-hexahydro-4,7-dimethyl-1-(1-(1S-cis)-methylethyl)	Others	7913.39 ± 999.14	2176.48 ± 312.22	8754.87 ± 1357.47
voc_62	3,5-Dimethyl-1-butylpyrazole	Others	10176.33 ± 2496.86	2899.7 ± 944.91	23145.69 ± 1337.93
voc_63	(1S-cis)-Naphthalene, 1,2,3,4-tetrahydro-1,6-dimethyl-4-(1-methylethyl)	Others	6262.13 ± 64.14	4750.13 ± 851.03	6805.2 ± 199.48
voc_64	n-butyl-Benzene	Others	4012.92 ± 349.97	4420.33 ± 1176.53	758.67 ± 32.92
voc_65	2-pentyl-Furan	Others	2686.28 ± 139.31	3575.92 ± 674.34	2435.53 ± 251.87
voc_66	2-methyl-Naphthalene	Others	9 ± 0	856.95 ± 49.09	451.88 ± 25.19
The peak area of each compounds = mean ± SD

## Sheet: Table S2
Table S2. The list of 454 metabolites detected in three dried jujube fruits
Index	Q1 (Da)	Q3 (Da)	Rt (min)	Molecular Weight (Da)	Formula	Ionization model	KEGG ID	Compounds	Class	Peak area
										HZ	HMZ	QYX
TH0012	121	58.995	0.45	122.073	C8H10O	[M-H]-	C05853	Phenylethanol	Alcohols	795666.67 ± 10842.3	766666.67 ± 1885.62	745333.33 ± 46197.64
TH0014	142.1	83.1	0.606667	141.09	C6H11N3O	[M+H]+	C00860	Histidinol	Alcohols	86533333.33 ± 11643691.66	90900000 ± 2121320.34	92100000 ± 3676955.26
TH0062	179.157	87	0.76	180.063	C6H12O6	[M-H]-	C00137	Inositol	Alcohols	1176666.67 ± 51854.5	1266666.67 ± 37712.36	2010000 ± 0
TH0093	181.08	89	0.77	182.079	C6H14O6	[M-H]-	C01697	Dulcitol	Alcohols	50100 ± 2687.01	101700 ± 14566.4	89100 ± 2828.43
TH0094	204.13	102	0.76	205.131	C9H19NO4	[M-H]-	C05944	Pantothenol	Alcohols	221000 ± 12727.92	208333.33 ± 8956.69	188666.67 ± 20270.39
TH1380	302.4	60.2	7.28667	301.298	C18H39NO2	[M+H]+	-	D-erythro-Dihydrosphingosine	Alcohols	691666.67 ± 122565.18	1593333.33 ± 51854.5	933000 ± 108894.44
TH1505	427.386	345	12.25	426.386	C30H50O	[M+H]+	C01902	Cycloartenol	Alcohols	956000 ± 15556.35	934333.33 ± 12256.52	865666.67 ± 41483.6
rfa001-1	268.133	191.086	3.73	267.126	C17H17NO2	[M+H]+	-	Caaverine	Alkaloids	93900000 ± 1714642.82	123000000 ± 816496.58	109500000 ± 2857738.03
rfa001-der02	400.133	268.133	2.31	399.168	C22H25NO6	[M+H]+	-	Caaverine pentose	Alkaloids	1195000 ± 20412.41	2740000 ± 40824.83	701000 ± 16329.93
rfa002-1	268.134	189.071	3.70542	267.126	C17H17NO2	[M+H]+	-	Asimilobine	Alkaloids	7565000 ± 142886.9	9965000 ± 110227.04	9090000 ± 465403.05
rfa002-der07	592.134	268.134	2.81	591.232	C29H37NO12	[M+H]+	-	Asimilobine diglucose	Alkaloids	454000 ± 17146.43	481500 ± 6940.22	115000 ± 3265.99
rfa002-der19	398.134	268.134	2.34	397.168	C26H23NO3	[M+H]+	-	cinnamoylasimilobine	Alkaloids	183500 ± 13472.19	153500 ± 13472.19	266000 ± 1632.99
rfa003-der02	414.113	282.113	2.62625	413.147	C22H23NO7	[M+H]+	-	Juzirine pentose	Alkaloids	330500 ± 3674.23	489500 ± 12655.7	341000 ± 1632.99
rfa004-2	282.149	189.07	4.38708	281.142	C18H19NO2	[M+H]+	-	N-Methylasimilobine	Alkaloids	9360000 ± 522557.81	5205000 ± 175546.76	15400000 ± 1306394.53
rfa004-der10	368.149	282.149	4.1	367.142	C21H21NO5	[M+H]+	-	malonyl N-Methylasimilobine	Alkaloids	78750 ± 1102.27	85800 ± 6287.02	85450 ± 8450.74
rfa004-der11	382.149	282.149	5.87	381.158	C22H23NO5	[M+H]+	-	succinyl N-Methylasimilobine	Alkaloids	87300 ± 3184.34	217000 ± 7348.47	556500 ± 16738.18
rfa004-der20	458.149	282.149	2.12417	457.189	C28H27NO5	[M+H]+	-	feruloyl N-Methylasimilobine	Alkaloids	23300 ± 4000.83	118500 ± 2041.24	27550 ± 449.07
rfa005-1	282.15	235.076	4.21	281.142	C18H19NO2	[M+H]+	-	Nornuciferine	Alkaloids	111000000 ± 4898979.49	64200000 ± 1388044.19	170000000 ± 10614455.55
rfa005-der11	382.15	282.15	5.88	381.158	C22H23NO5	[M+H]+	-	succinyl Nornuciferine	Alkaloids	86500 ± 3510.94	209000 ± 15513.44	545500 ± 2857.74
rfa006-1	286.145	107.05	3.05	285.136	C17H19NO3	[M+H]+	-	Coclaurine	Alkaloids	287000000 ± 816496.58	161000000 ± 3265986.32	256000000 ± 9797958.97
rfa006-der01	448.145	286.145	2.52458	-	-	-	-	Coclaurine hexose	Alkaloids	46150000 ± 530722.78	26450000 ± 2571964.23	55050000 ± 1673817.99
rfa006-der08	610.145	448.145	2.51	609.242	C29H39NO13	[M+H]+	-	Coclaurine diglucose	Alkaloids	1710000 ± 48989.79	1600000 ± 114309.52	6215000 ± 208206.63
rfa006-der12	534.145	286.145	2.75238	533.19	C26H31NO11	[M+H]+	-	Coclaurine malonylglucose	Alkaloids	330500 ± 6940.22	94900 ± 4164.13	104000 ± 816.5
rfa009-2	292.097	248.071	6.45	291.09	C18H13NO3	[M+H]+	-	Lysicamine	Alkaloids	6075000 ± 134721.94	1875000 ± 208206.63	19450000 ± 204124.15
rfa010-3	296.165	265.123	4.5	295.157	C19H21NO2	[M+H]+	-	Nuciferine	Alkaloids	1255000 ± 53072.28	281000 ± 4082.48	1870000 ± 24494.9
rfa013-1-183	478.2	269.1	3.98	-	-	-	C17567	Lotusine	Alkaloids	170500 ± 408.25	108500 ± 408.25	90600 ± 5388.88
rfa013-der01	476.175	314.175	2.49	476.228	C25H34NO8+	[M]+	-	Lotusine hexose	Alkaloids	3405000 ± 118392	842000 ± 62870.24	2125000 ± 44907.31
rfa013-der08	638.175	476.175	3.63	638.281	C31H44NO13+	[M]+	-	Lotusine diglucose	Alkaloids	99950 ± 40.82	9 ± 0	169500 ± 5307.23
rfa014-3	314.176	269.118	2.90542	314.176	C19H24NO3+	[M]+	-	Magnocurarine	Alkaloids	1180000 ± 32659.86	310500 ± 14288.69	629500 ± 2857.74
rfa014-der01	476.176	314.176	2.90958	476.228	C25H34NO8+	[M]+	-	Magnocurarine hexose	Alkaloids	8425000 ± 44907.31	5130000 ± 163299.32	8855000 ± 477650.5
rfa014-der08	638.176	476.176	3.63	638.281	C31H44NO13+	[M]+	-	Magnocurarine diglucose	Alkaloids	108500 ± 6123.72	45850 ± 3388.46	190000 ± 1632.99
rfa015-1	328.154	265.085	2.86042	327.147	C19H21NO4	[M+H]+	-	Norisocorydine	Alkaloids	17350000 ± 449073.12	10700000 ± 244948.97	12850000 ± 1020620.73
rfa015-der01	490.154	328.154	2.52	489.2	C25H31NO9	[M+H]+	-	Norisocorydine hexose	Alkaloids	529500 ± 44499.06	195000 ± 3265.99	399500 ± 20820.66
rfa017-1	342.171	265.086	3.2275	342.171	C20H24NO4+	[M]+	-	Zizyphusine	Alkaloids	407000000 ± 5715476.07	360500000 ± 5307227.78	424500000 ± 20004166.23
rfa017-der01	504.171	342.171	2.78	504.223	C26H34NO9+	[M]+	-	Zizyphusine hexose	Alkaloids	2550000 ± 89814.62	2505000 ± 126556.97	4620000 ± 138804.42
rfa017-der06	650.171	488.171	3.05	649.273	C32H44NO13+	[M+H]+	-	Zizyphusine neohesperidose	Alkaloids	128000 ± 8981.46	9 ± 0	147000 ± 6531.97
rfa018-2	354.119	128.05	2.81	353.111	C16H19NO8	[M+H]+	-	N-glc-indoleacetic acid	Alkaloids	59700 ± 4000.83	80450 ± 1673.82	58700 ± 2204.54
rfa018-der06	662.119	500.119	5.2	661.222	C28H39NO16	[M+H]+	-	N-glc-indoleacetic acid neohesperidose	Alkaloids	2420000 ± 204124.15	2005000 ± 77567.18	679000 ± 16329.93
rfa020-1	370.114	146.061	1.88375	369.106	C16H19NO9	[M+H]+	-	3S-N-glc-3-hydroxy-indoleacetic acid	Alkaloids	49100 ± 5062.28	60250 ± 6899.4	45500 ± 4082.48
rfa020-der18	616.114	532.114	8.43	615.18	C26H33NO15	[M+H]+	-	3S-N-glc-3-hydroxy-indoleacetic acid Diacetylglucose	Alkaloids	35050000 ± 775671.75	7340000 ± 563382.64	741000 ± 252297.44
rfa031-1	485.312	114.128	4.13429	484.305	C27H40N4O4	[M+H]+	-	Ramosine A	Alkaloids	103000 ± 1632.99	119000 ± 816.5	121000 ± 17146.43
rfa032-2	485.312	207.066	7.34	484.305	C27H40N4O4	[M+H]+	-	Mucronine J	Alkaloids	9 ± 0	126000 ± 12247.45	275000 ± 59604.25
rfa042-1	535.328	148.113	5.19333	534.321	C31H42N4O4	[M+H]+	-	Lotusanine A	Alkaloids	7890 ± 930.81	12800 ± 1959.59	27104.5 ± 22123.38
rfa045-1	551.323	148.113	5.38125	550.316	C31H42N4O5	[M+H]+	-	Sanjoinine F	Alkaloids	9 ± 0	9 ± 0	5054.5 ± 4119.63
rfa049-2	553.339	148.113	3.81625	552.331	C31H44N4O5	[M+H]+	-	Sanjoinine G1	Alkaloids	9 ± 0	13100 ± 2449.49	9 ± 0
rfa059-3	610.249	269.117	2.51	609.242	C29H39NO13	[M+H]+	-	1-(4-glc)-6-glc-coclaurine	Alkaloids	1435000 ± 4082.48	958500 ± 58379.51	1820000 ± 65319.73
rfa064-1	632.381	289.192	4.96933	631.373	C36H49N5O5	[M+H]+	-	Amphibine-D	Alkaloids	14500 ± 163.3	16400 ± 4000.83	43850 ± 530.72
TH0026	89	72	0.657083	88.1	C4H12N2	[M+H]+	C00134	Putrescine	Alkaloids	980000 ± 81649.66	847500 ± 46948.55	119004.5 ± 97159.42
TH0115	131.1	114.1	0.845833	130.122	C5H14N4	[M+H]+	C00179	Agmatine	Alkaloids	1615000 ± 28577.38	3055000 ± 110227.04	633500 ± 113084.78
TH0121	138.07	79	0.817083	137.071	C7H9ClN2O	[M+H]+	C02918	3-Carbamyl-1-methylpyridinium (1-Methylnicotinamide)	Alkaloids	2820000 ± 16329.93	4265000 ± 12247.45	3805000 ± 175546.76
TH0124	138	94.01	0.844167	137.048	C7H7NO2	[M+H]+	C01004	Trigonelline	Alkaloids	17800000 ± 489897.95	25650000 ± 40824.83	22950000 ± 612372.44
TH0394	86.1	69.2	1.17417	85.0891	C5H11N	[M+H]+	C01746	Piperidine	Alkaloids	6320000 ± 424578.22	5075000 ± 306186.22	5630000 ± 391918.36
TH0614	206.1	147.5	2.52208	205.074	C11H11NO3	[M+H]+	C05660	Methoxyindoleacetic acid	Alkaloids	2055000 ± 36742.35	1560000 ± 220454.08	2795000 ± 412330.77
TH0620	118	91	2.50333	117.058	C8H7N	[M+H]+	C00463	Indole	Alkaloids	2530000 ± 57154.76	1830000 ± 179629.25	3430000 ± 416413.26
TH0628	157	130	2.57	156.069	C10H8N2	[M+H]+	C02938	3-Indoleacetonitrile	Alkaloids	427000 ± 2449.49	301000 ± 9797.96	591000 ± 58787.75
TH0647	277.2	147.2	2.64875	276.159	C14H20N4O2	[M+H]+	-	N'-p-Coumaroyl agmatine	Alkaloids	645000 ± 172280.78	1715000 ± 208206.63	253000 ± 21228.91
TH1158	146.1	91	4.26208	145.053	C9H7NO	[M+H]+	C00294	Indole-3-carboxaldehyde	Alkaloids	662500 ± 30618.62	1990000 ± 16329.93	1985000 ± 77567.18
TH0002	118.1	101	0.3425	117.054	C3H7N3O2	[M+H]+	C00581	Guanidineacetic acid	Amino acids and derivatives	12850 ± 40.82	14150 ± 1102.27	11200 ± 163.3
TH0029	147	84	0.677917	146.106	C6H14N2O2	[M+H]+	C00047	L-(+)-Lysine	Amino acids and derivatives	6995000 ± 191876.7	11050000 ± 122474.49	11400000 ± 571547.61
TH0046	173.1	131.1	0.75	174.112	C6H14N4O2	[M-H]-	C00062	L-(+)-Arginine	Amino acids and derivatives	3940000 ± 65319.73	10300000 ± 408248.29	2260000 ± 465403.05
TH0051	307	145	0.75	308.122	C11H20N2O8	[M-H]-	-	L-Glutamine O-hexside	Amino acids and derivatives	488000 ± 31843.37	839500 ± 7756.72	609500 ± 2041.24
TH0052	132	88	0.74	133.038	C4H7NO4	[M-H]-	C00049	L-Aspartic acid	Amino acids and derivatives	2875000 ± 93897.11	4595000 ± 249031.46	3650000 ± 457238.09
TH0053	154.1	137	0.7	155.069	C6H9N3O2	[M-H]-	C00135	L-Histidine	Amino acids and derivatives	579000 ± 23678.4	427000 ± 8164.97	625000 ± 35109.35
TH0054	168	151	0.74	169.085	C7H11N3O2	[M-H]-	C01152	3-N-Methyl-L-histidine	Amino acids and derivatives	9180 ± 1077.78	7375 ± 1743.22	6170 ± 416.41
TH0067	146.1	102	0.77	147.053	C5H9NO4	[M-H]-	C00025	L-Glutamic acid	Amino acids and derivatives	2010000 ± 40824.83	1370000 ± 32659.86	785500 ± 46132.06
TH0068	162	144	0.75	163.048	C5H9NO5	[M-H]-	C03079	4-Hydroxy-L-glutamic acid	Amino acids and derivatives	87700 ± 5225.58	57150 ± 6736.1	65850 ± 857.32
TH0075	308.1	146.1	0.79	309.106	C11H19NO9	[M-H]-	-	L-Glutamic acid O-glucoside	Amino acids and derivatives	977500 ± 34701.1	1181000 ± 186977.72	579000 ± 102878.57
TH0077	104	73.7	0.77	105.043	C3H7NO3	[M-H]-	C00065	L-Serine	Amino acids and derivatives	697500 ± 42049.57	466000 ± 44907.31	560000 ± 4898.98
TH0080	104	58	0.764583	103.063	C4H9NO2	[M+H]+	C03665	2-Aminoisobutyric acid	Amino acids and derivatives	14750000 ± 122474.49	18100000 ± 163299.32	16600000 ± 0
TH0081	118	73.9	0.78	119.058	C4H9NO3	[M-H]-	C00188	L-Threonine	Amino acids and derivatives	1505000 ± 159216.83	761500 ± 93488.86	1335000 ± 175546.76
TH0082	118.1	72	0.78	119.058	C4H9NO3	[M-H]-	C00263	L-Homoserine	Amino acids and derivatives	79450 ± 4613.21	75650 ± 2735.26	63450 ± 285.77
TH0083	131.054	114	0.78	132.053	C4H8N2O3	[M-H]-	C00152	L-Asparagine	Amino acids and derivatives	13600000 ± 653197.26	12800000 ± 408248.29	12850000 ± 1265569.7
TH0084	144.1	126	0.8	145.074	C6H11NO3	[M-H]-	C04076	Allysine(6-Oxo DL-Norleucine)	Amino acids and derivatives	34250 ± 857.32	38750 ± 367.42	29300 ± 3021.04
TH0085	145.069	109	0.73	146.069	C5H10N2O3	[M-H]-	C00064	L-Glutamine	Amino acids and derivatives	253000 ± 8164.97	26150 ± 2408.66	84800 ± 6531.97
TH0089	174.1	131.1	0.73	175.096	C6H13N3O3	[M-H]-	C00327	L-Citrulline	Amino acids and derivatives	194500 ± 1224.74	321000 ± 2449.49	87600 ± 24005
TH0097	102	73	0.81	103.063	C4H9NO2	[M-H]-	C05145	3-Aminoisobutanoic acid	Amino acids and derivatives	13700 ± 1388.04	24800 ± 408.25	13850 ± 612.37
TH0106	104	58	0.750417	103.063	C4H9NO2	[M+H]+	C01026	N,N-Dimethylglycine	Amino acids and derivatives	15300000 ± 244948.97	18050000 ± 122474.49	16300000 ± 244948.97
TH0107	132.058	68	0.342083	131.058	C5H9NO3	[M+H]+	C01157	trans-4-Hydroxy-L-proline	Amino acids and derivatives	105750 ± 18983.55	127500 ± 8573.21	137500 ± 18371.17
TH0116	189	144	0.795833	188.127	C7H16N4O2	[M+H]+	C01924	H-HomoArg-OH	Amino acids and derivatives	325000 ± 15513.44	743500 ± 109818.79	202000 ± 9797.96
TH0160	267	115	0.88	268.055	C8H16N2O4S2	[M-H]-	C01817	L-Homocystine	Amino acids and derivatives	585500 ± 22453.66	897500 ± 55930.02	1380000 ± 40824.83
TH0165	170.1	124	0.848333	169.085	C7H11N3O2	[M+H]+	C01152	1-Methylhistidine	Amino acids and derivatives	74850 ± 1020.62	9 ± 0	9 ± 0
TH0168	133.9	115.6	0.87	135.035	C4H9NO2S	[M-H]-	C00155	L-Homocysteine	Amino acids and derivatives	3020000 ± 163299.32	4110000 ± 40824.83	4545000 ± 330681.12
TH0173	118	55	0.859583	117.079	C5H11NO2	[M+H]+	C01799	Dl-Norvaline	Amino acids and derivatives	66100000 ± 979795.9	42000000 ± 3429285.64	46600000 ± 5552176.75
TH0176	112.08	95	0.8525	111.08	C5H9N3	[M+H]+	C00388	Histamine	Amino acids and derivatives	1340000 ± 57154.76	2030000 ± 32659.86	1650000 ± 81649.66
TH0181	118.1	72.1	0.859583	117.079	C5H11NO2	[M+H]+	C00183	L-Valine	Amino acids and derivatives	180000000 ± 2449489.74	119500000 ± 8573214.1	136500000 ± 11839200.42
TH0199	116.1	70.1	0.87	115.063	C5H9NO2	[M+H]+	C00148	L-Proline	Amino acids and derivatives	11850000 ± 775671.75	14700000 ± 81649.66	13950000 ± 1755467.65
TH0202	162.1	97.9	0.9075	161.069	C6H11NO4	[M+H]+	C00956	2-Aminoadipic acid (L-Homoglutamic acid)	Amino acids and derivatives	7130000 ± 269443.87	6395000 ± 853238.93	4065000 ± 44907.31
TH0259	132	86	1.255	131.095	C6H13NO2	[M+H]+	-	L-Allo-Isoleucine	Amino acids and derivatives	400000000 ± 13063945.29	419000000 ± 8164965.81	433500000 ± 13472193.59
TH0294	189.2	84	1.14333	188.116	C8H16N2O3	[M+H]+	C02727	N6-Acetyl-L-lysine	Amino acids and derivatives	2730000 ± 24494.9	2280000 ± 65319.73	3385000 ± 134721.94
TH0312	130	84	1.13125	129.079	C6H11NO2	[M+H]+	C00408	L-Pipecolic acid	Amino acids and derivatives	206500000 ± 5307227.78	251000000 ± 4898979.49	225000000 ± 816496.58
TH0320	116	74	1.15	117.043	C4H7NO3	[M-H]-	-	N-acetylglycine	Amino acids and derivatives	392500 ± 2041.24	236000 ± 23678.4	412500 ± 23270.15
TH0337	180.1	163.1	1.12	181.074	C9H11NO3	[M-H]-	C00082	L-(-)-Tyrosine	Amino acids and derivatives	720000 ± 27760.88	921000 ± 1632.99	774500 ± 1224.74
TH0340	188.1	128	1.12	189.064	C7H11NO5	[M-H]-	C00624	N-Acetyl-L-glutamic acid	Amino acids and derivatives	600000 ± 61237.24	665000 ± 13063.95	741000 ± 19595.92
TH0341	613.152	484	1.165	612.152	C20H32N6O12S2	[M+H]+	C00127	Glutathione oxidized	Amino acids and derivatives	87850 ± 4123.31	15300 ± 653.2	29350 ± 3061.86
TH0381	217.1	70	1.12333	216.122	C8H16N4O3	[M+H]+	-	Nα-Acetyl-L-arginine	Amino acids and derivatives	4040000 ± 48989.79	8990000 ± 16329.93	3215000 ± 428660.7
TH0399	132	69	1.17458	131.095	C6H13NO2	[M+H]+	C00407	L-Isoleucine	Amino acids and derivatives	43600000 ± 898146.24	36800000 ± 1959591.79	41900000 ± 5143928.46
TH0414	138.084	77	1.29458	137.084	C8H11NO	[M+H]+	C00483	L-Tyramine	Amino acids and derivatives	218000 ± 22861.9	266500 ± 5307.23	369000 ± 41641.33
TH0427	130.1	84	1.27	131.095	C6H13NO2	[M-H]-	C00123	L-Leucine	Amino acids and derivatives	285500 ± 7756.72	313000 ± 4898.98	287000 ± 9797.96
TH0448	161	99	1.39	162.053	C6H10O5	[M-H]-	C03761	3-Hydroxy-3-methylpentane-1,5-dioic acid	Amino acids and derivatives	1215000 ± 12247.45	1855000 ± 36742.35	1875000 ± 36742.35
TH0515	189.1	86	2.0375	188.116	C8H16N2O3	[M+H]+	C02155	N-Glycyl-L-leucine	Amino acids and derivatives	3150000 ± 24494.9	5355000 ± 53072.28	6305000 ± 322516.15
TH0523	164.1	147	2.07	165.079	C9H11NO2	[M-H]-	C00079	L-Phenylalanine	Amino acids and derivatives	13650000 ± 285773.8	13400000 ± 408248.29	9095000 ± 61237.24
TH0539	237.1	192	2.12792	236.08	C11H12N2O4	[M+H]+	C02406	N'-Formylkynurenine	Amino acids and derivatives	212000 ± 17146.43	140000 ± 1632.99	246500 ± 11022.7
TH0601	281.3	120	2.51208	280.106	C13H16N2O5	[M+H]+	-	Asp-phe	Amino acids and derivatives	286000 ± 4898.98	320000 ± 17962.92	326500 ± 6940.22
TH0619	203	116	2.47	204.09	C11H12N2O2	[M-H]-	C00078	L-Tryptophan	Amino acids and derivatives	5055000 ± 44907.31	3495000 ± 347011.05	6640000 ± 816496.58
TH0636	145.1	83	2.6	146.058	C6H10O4	[M-H]-	-	2,3-dimethylsuccinic acid	Amino acids and derivatives	318000 ± 3265.99	279000 ± 4082.48	344500 ± 18371.17
TH0653	222.1	180	2.61	223.084	C11H13NO4	[M-H]-	C01657	N-Acetyl-L-tyrosine	Amino acids and derivatives	1100000 ± 8164.97	1200000 ± 16329.93	704000 ± 35109.35
TH0751	110.1	66	3.01	111.032	C5H5NO2	[M-H]-	C05942	Pyrrole-2-carboxylic acid	Amino acids and derivatives	40150 ± 694.02	35800 ± 979.8	81400 ± 1877.94
TH0901	172.105	130	3.58	173.105	C8H15NO3	[M-H]-	C02710	N-Acetyl-l-leucine	Amino acids and derivatives	1040000 ± 8164.97	886500 ± 15921.68	823500 ± 94305.36
TH0903	174.105	86	3.60292	173.105	C8H15NO3	[M+H]+	-	N-Acetyl-l-leucine isomer	Amino acids and derivatives	999500 ± 8573.21	983500 ± 21637.16	931500 ± 88589.88
TH0966	219.1	174.4	3.805	218.142	C13H18N2O	[M+H]+	C08309	5-Methoxy-N,N-dimethyltryptamine	Amino acids and derivatives	146000 ± 1632.99	150500 ± 2041.24	85800 ± 14043.74
TH0990	245	203.2	3.71	246.1	C13H14N2O3	[M-H]-	-	Acetyl tryptophan	Amino acids and derivatives	26800 ± 1551.34	35150 ± 3470.11	33200 ± 898.15
TH1025	172.1	74	3.93	173.105	C8H15NO3	[M-H]-	-	Hexanoyl glycine	Amino acids and derivatives	24650 ± 1020.62	16050 ± 530.72	24200 ± 2041.24
TH1097	448.1	163.5	4.1425	447.215	C18H33N5O6S	[M+H]+	-	L-Glutaminyl-L-valyl-L-valyl-L-cysteine	Amino acids and derivatives	206500 ± 2857.74	222000 ± 4082.48	115000 ± 6531.97
TH0677	339.1	177	2.78	340.079	C15H16O9	[M-H]-	C09264	Esculin (6,7-Dihydroxycoumarin-6-glucoside)	Coumarins	282000 ± 4242.64	320666.67 ± 24984.44	574666.67 ± 38655.17
TH0809	177	133.2	3.34	178.027	C9H6O4	[M-H]-	C09263	Esculetin (6,7-dihydroxycoumarin)	Coumarins	270333.33 ± 10842.3	976000 ± 33941.13	262666.67 ± 32998.32
TH1017	339.1	177.2	3.90292	338.079	C19H14O6	[M+H]+	-	O-Feruloyl hydroxylcoumarin	Coumarins	402666.67 ± 8013.88	115333.33 ± 14613.54	341333.33 ± 9428.09
TH1088	191	104	4.07	192.042	C10H8O4	[M-H]-	-	Scopoletin (7-Hydroxy-5-methoxycoumarin)	Coumarins	37433.33 ± 1602.78	369333.33 ± 52797.31	467666.67 ± 134821.69
TH1138	457.2	209.2	4.34458	456.194	C29H28O5	[M+H]+	-	8-Methyl-2-oxo-4-phenyl-2H-chromen-7-yl 4-(hexyloxy)benzoate	Coumarins	168000 ± 0	283333.33 ± 19327.59	57700 ± 1979.9
TH1316	161	105	5.97958	160.052	C10H8O2	[M+H]+	-	6-MethylCoumarin	Coumarins	489000 ± 11313.71	96003 ± 67878.01	439333.33 ± 12256.52
mws2118-1	435.13	166.7	4.36	436.137	C21H24O10	[M-H]-	C01604	Phloridzin	Flavonoids	314000 ± 17962.92	307500 ± 23270.15	72400 ± 5225.58
mws2185-1	623.169	315.1	3.96	624.169	C28H32O16	[M-H]-	-	Narcissoside	Flavonoids	3385000 ± 232701.53	469500 ± 15105.19	264000 ± 26944.39
mws2206-1	291.079	139.1	3.0225	290.079	C15H14O6	[M+H]+	C06562	Catechin	Flavonoids	313500 ± 117167.26	1450000 ± 236784.01	200500 ± 42866.07
mws2209-1	447.101	255.1	4.12	448.101	C21H20O11	[M-H]-	C19796	Astragalin	Flavonoids	120500 ± 1224.74	137500 ± 2857.74	99900 ± 10696.11
mws2215-2	465.096	303	3.66958	464.096	C21H20O12	[M+H]+	-	Quercetin 3-O-glucoside (Isotrifoliin,Isoquercitroside)	Flavonoids	34900000 ± 1877942.14	73750000 ± 694022.09	26450000 ± 1347219.36
rfa054-2	595.165	379.081	3.13917	594.158	C27H30O15	[M+H]+	-	Meloside A	Flavonoids	96400 ± 3755.88	134500 ± 1224.74	128000 ± 1632.99
rfa055-1	595.166	287.055	3.70875	594.158	C27H30O15	[M+H]+	-	Nicotiflorin	Flavonoids	607500 ± 9389.71	3105000 ± 77567.18	748000 ± 35109.35
rfa056-2	595.167	457.113	3.1375	594.159	C27H30O15	[M+H]+	-	Vicenin II	Flavonoids	236000 ± 0	362000 ± 12247.45	344000 ± 7348.47
rfa080-2	815.237	489.142	2.852	814.232	C39H42O19	[M+H]+	-	6''-Sinapoylisospinosin	Flavonoids	45600 ± 4327.43	73800 ± 2857.74	48700 ± 1469.69
rfa201-1	594.9	577.1	3.02	-	-	-	-	6,8-Diglucopyranosyl-4',5,7-trihydroxy	Flavonoids	191000 ± 11430.95	244000 ± 11430.95	208500 ± 3674.23
rfa204-1	596.9	506.9	3	598.19	C27H34O15	[M-H]-	-	3',5'-Di-C-beta-D-glucosylphloretin	Flavonoids	21600 ± 408.25	30550 ± 3143.51	24500 ± 1388.04
rfa226-1	595.136	255	3.54	596.174	C27H32O15	[M-H]-	-	Eriocitren	Flavonoids	6005 ± 444.99	12600 ± 653.2	4665 ± 387.84
Rfa227-2	597	387	3.75	598.19	C27H34O15	[M-H]-	-	Phloretin-3.,5.-di-glucoside	Flavonoids	1440000 ± 8164.97	2510000 ± 65319.73	760000 ± 7348.47
rfa233-1	609	301	3.7	610.153	C27H30O16	[M-H]-	-	Quercetin-3-O-robinobioside	Flavonoids	11400000 ± 163299.32	27100000 ± 816496.58	7665000 ± 722599.47
rfa237-1	623.162	315	4	624.169	C28H32O16	[M-H]-	-	Rhamnazin-3-O-rutinoside	Flavonoids	3495000 ± 44907.31	479000 ± 8164.97	255000 ± 20412.41
rfa250-3	577	289	3.1	-	-	-	-	dimer B type	Flavonoids	151500 ± 38783.59	1056000 ± 60420.75	134500 ± 2857.74
TH0589	305	125	2.43	306.074	C15H14O7	[M-H]-	C12127	(+)-Gallocatechin (GC)	Flavonoids	14154.5 ± 11549.75	9654.5 ± 7875.52	9 ± 0
TH0616	447.3	284.7	2.46	-	-	-	C08604	Cyanidin 3-O-glucoside (Kuromanin)	Flavonoids	341500 ± 408.25	141500 ± 11022.7	437500 ± 22453.66
TH0626	155	93.2	2.55542	154.027	C7H6O4	[M+H]+	C00230	Protocatechuic acid	Flavonoids	504500 ± 11022.7	699000 ± 24494.9	823000 ± 8981.46
TH0637	595	287	2.645	595.166	C27H31O15	[M]+	C08620	Cyanidin 3-O-rutinoside (Keracyanin)	Flavonoids	17200 ± 1796.29	88200 ± 15350.14	20150 ± 4368.26
TH0638	465.2	303.201	2.76583	465.103	C21H21O12	[M]+	-	Delphinidin 3-Glu	Flavonoids	6405000 ± 85732.14	5700000 ± 408248.29	4400000 ± 89814.62
TH0689	307	139	2.75417	306.074	C15H14O7	[M+H]+	C12136	Epigallocatechin (EGC)	Flavonoids	24400 ± 7920.02	40800 ± 15758.38	73600 ± 5797.13
TH0750	139.1	111.1	2.99333	138.032	C7H6O3	[M+H]+	C16700	Protocatechuic aldehyde	Flavonoids	232500 ± 6123.72	354500 ± 8573.21	287000 ± 24494.9
TH0773	595.2	457.2	3.11	594.158	C27H30O15	[M+H]+	-	6,8-di-C-glucoside apigenin	Flavonoids	226500 ± 1224.74	337500 ± 9389.71	334500 ± 12655.7
TH0802	289	245	3.33	290.079	C15H14O6	[M-H]-	C09727	L-Epicatechin	Flavonoids	112600 ± 35435.95	278000 ± 24494.9	74650 ± 8369.09
TH0830	457.2	169	3.33	458.085	C22H18O11	[M-H]-	-	Gallate catechin gallate (GCG)	Flavonoids	17580 ± 6466.65	9390 ± 3764.05	67500 ± 6287.02
TH0881	287	213	3.55375	287.056	C15H11O6	[M]+	C05905	Cyanidin	Flavonoids	57200 ± 2204.54	350000 ± 7348.47	85800 ± 5143.93
TH0895	465.096	319	3.64375	464.095	C21H20O12	[M+H]+	-	Myricetin 3-O-rhamnoside (Myricitrin)	Flavonoids	57850 ± 40.82	52950 ± 857.32	46550 ± 4531.56
TH0921	609.153	301	3.69	610.153	C27H30O16	[M-H]-	C05625	Rutin	Flavonoids	13500000 ± 571547.61	31550000 ± 285773.8	10115000 ± 722599.47
TH0923	273	229	3.64	274.084	C15H14O5	[M-H]-	-	Tetrahydroxyflavan	Flavonoids	55550 ± 3715.06	61950 ± 1673.82	119000 ± 816.5
TH0943	433.106	283	3.7375	432.106	C21H20O10	[M+H]+	-	Isovitexin	Flavonoids	43950 ± 5511.35	43200 ± 3592.58	43550 ± 3551.76
TH0952	503.2	311.1	3.75792	502.184	C26H30O10	[M+H]+	-	Phellodensin F	Flavonoids	254500 ± 2857.74	405500 ± 32251.61	290500 ± 6940.22
TH0955	433.121	313	3.75	434.121	C21H22O10	[M-H]-	-	Isohemiphloin	Flavonoids	368000 ± 6531.97	843500 ± 30618.62	637500 ± 28985.63
TH0970	521.1	329.2	3.8	522.101	C23H22O14	[M-H]-	-	Tricin O-saccharic acid	Flavonoids	661500 ± 8573.21	739500 ± 45315.56	360500 ± 27352.64
TH0980	465	303	3.64625	464.095	C21H20O12	[M+H]+	C05623	Quercetin 3-O-glucoside (Isotrifoliin)	Flavonoids	33050000 ± 2408664.91	70600000 ± 1796292.48	26250000 ± 2327015.26
TH0995	451	289	3.85833	450.116	C21H22O11	[M+H]+	-	Eriodictyol 7-O-glucoside	Flavonoids	46300 ± 1388.04	165000 ± 13880.44	9 ± 0
TH0998	447.3	285.2	3.85	448.101	C21H20O11	[M-H]-	-	Luteolin 7-O-glucoside (Cynaroside)	Flavonoids	27400 ± 1714.64	165500 ± 408.25	28700 ± 3510.94
TH1001	449	287	3.86625	448.101	C21H20O11	[M+H]+	C12626	Kaempferol 3-O-galactoside (Trifolin)	Flavonoids	2125000 ± 102062.07	7540000 ± 310268.7	1955000 ± 44907.31
TH1010	595.159	287	3.87125	594.158	C27H30O15	[M+H]+	-	flavonoid(287-O-rutinoside)	Flavonoids	5750000 ± 440908.15	17950000 ± 612372.44	5180000 ± 489897.95
TH1038	623.169	314	3.92	624.169	C28H32O16	[M-H]-	-	Isorhamnetin O-rutinoside	Flavonoids	1675000 ± 61237.24	228500 ± 14288.69	85400 ± 2612.79
TH1060	435.085	303	3.99792	434.085	C20H18O11	[M+H]+	-	Quercetin-3-O-arabinofuranoside (Avicularin)	Flavonoids	107100 ± 12165.8	283000 ± 4898.98	87500 ± 5143.93
TH1092	449	303	4.00875	448.101	C21H20O11	[M+H]+	-	Quercetin 3-O-a-L-rhamnoside (Quercitrin)	Flavonoids	787000 ± 38375.34	1680000 ± 16329.93	468000 ± 51439.28
TH1106	433	271	4.21	434.121	C21H22O10	[M-H]-	-	Prunin	Flavonoids	5854.5 ± 4772.83	50800 ± 326.6	10850 ± 40.82
TH1137	269	241	4.42	270.053	C15H10O5	[M-H]-	C14314	6-Hydroxydaidzein	Flavonoids	1544.5 ± 1253.73	8610 ± 718.52	10475 ± 510.31
TH1172	287.06	259	4.56	288.063	C15H12O6	[M-H]-	C00974	Aromadedrin (Dihydrokaempferol)	Flavonoids	51750 ± 367.42	208000 ± 0	80950 ± 5021.45
TH1197	417.1	255.1	4.93583	416.111	C21H20O9	[M+H]+	-	Chrysin O-hexoside	Flavonoids	146500 ± 13472.19	115000 ± 2449.49	143000 ± 4898.98
TH1217	301	151	5.05	302.043	C15H10O7	[M-H]-	C10105	Morin	Flavonoids	13700 ± 408.25	31500 ± 979.8	12675 ± 2388.25
TH1245	271.07	151	5.54	272.068	C15H12O5	[M-H]-	C06561	4,2',4',6'-Tetrahydroxychalcone	Flavonoids	48300 ± 2204.54	149500 ± 2041.24	70050 ± 1918.77
TH1250	273	153	5.59042	272.068	C15H12O5	[M+H]+	C09826	Pinobanksin	Flavonoids	99250 ± 7144.35	309500 ± 3674.23	164500 ± 1224.74
TH1252	273.084	167	5.47	274.084	C15H14O5	[M-H]-	C00774	Phloretin	Flavonoids	43500 ± 1877.94	32850 ± 122.47	17000 ± 1143.1
TH1265	271.07	151	5.54	272.068	C15H12O5	[M-H]-	C09614	Butin	Flavonoids	46450 ± 1755.47	147000 ± 4898.98	72900 ± 898.15
TH1288	299.063	284.01	5.68	300.063	C16H12O6	[M-H]-	C04293	Chrysoeriol	Flavonoids	129000 ± 12247.45	116000 ± 816.5	107150 ± 13757.97
TH1415	239	105	7.69542	238.063	C15H10O3	[M+H]+	C01495	3-Hydroxyflavone	Flavonoids	101850 ± 13186.42	170500 ± 2857.74	222000 ± 20412.41
TH1272	412.3	184	5.57417	411.239	C18H38NO7P	[M+H]+	-	LysoPC 10:0	Lipids	540333.33 ± 55625.73	289666.67 ± 471.4	123533.33 ± 24701.6
TH1321	229.152	211	6.09	230.152	C12H22O4	[M-H]-	C02678	Dodecanedioic aicd	Lipids	179333.33 ± 471.4	171666.67 ± 4714.05	206000 ± 2828.43
TH1341	239	223	6.68	240.245	C16H32O	[M-H]-	C00517	Palmitaldehyde	Lipids	403333.33 ± 24984.44	452333.33 ± 12256.52	456000 ± 21213.2
TH1343	538.1	184.4	6.70042	537.379	C27H56NO7P	[M+H]+	-	LysoPC 19:0	Lipids	664003 ± 469514.66	3440000 ± 98994.95	1943333.33 ± 292270.8
TH1346	318.3	60.1	6.84958	317.293	C18H39NO3	[M+H]+	C12144	4-Hydroxysphinganine	Lipids	10926666.67 ± 1395357.38	23366666.67 ± 329983.16	18900000 ± 2545584.41
TH1364	318.3	60.1	7.12333	317.293	C18H39NO3	[M+H]+	-	Hydroxysphinganine	Lipids	10920000 ± 1329360.75	23233333.33 ± 94280.9	19133333.33 ± 2639865.32
TH1388	492.3	184	7.42292	491.301	C24H46NO7P	[M+H]+	-	LysoPC 16:2 (2n isomer)	Lipids	1140000 ± 127279.22	5880000 ± 113137.08	1119333.33 ± 99937.76
TH1390	426.3	285.2	7.43833	425.254	C19H40NO7P	[M+H]+	-	LysoPE 14:0	Lipids	1546666.67 ± 37712.36	1603333.33 ± 65996.63	269666.67 ± 31584.1
TH1395	480.1	184.5	7.31208	479.301	C23H46NO7P	[M+H]+	-	LysoPC 15:1	Lipids	32566.67 ± 2357.02	145000 ± 5656.85	20500 ± 1697.06
TH1397	468.3	184	7.45792	467.301	C22H46NO7P	[M+H]+	-	LysoPC 14:0	Lipids	9980000 ± 438406.2	12866666.67 ± 895668.59	2143333.33 ± 292270.8
TH1398	309.1	209.1	7.44	310.214	C18H30O4	[M-H]-	-	9-HpOTrE	Lipids	434333.33 ± 40540.79	394666.67 ± 11785.11	150666.67 ± 3771.24
TH1403	694.1	353.7	7.49667	-	-	-	-	DGMG (18:1)	Lipids	94900 ± 8626.7	359666.67 ± 8956.69	92766.67 ± 10229.48
TH1404	387.1	331.1	7.54	386.355	C27H46O	[M+H]+	C00187	Cholesterol	Lipids	915333.33 ± 81552.98	409333.33 ± 3771.24	736000 ± 60811.18
TH1414	293	193.1	7.69	294.219	C18H30O3	[M-H]-	-	13-HOTrE(r)	Lipids	97000 ± 9899.49	107000 ± 5656.85	94600 ± 5232.59
TH1416	311.1	171.3	7.91	312.23	C18H32O4	[M-H]-	C04717	13-HPODE	Lipids	2543333.33 ± 65996.63	1340000 ± 42426.41	1613333.33 ± 23570.23
TH1417	494.3	184.2	7.83833	493.317	C24H48NO7P	[M+H]+	-	LysoPC 16:1	Lipids	75200000 ± 9616652.22	290333333.33 ± 471404.52	94366666.67 ± 7259629.62
TH1420	482.3	184.1	8.03583	481.317	C23H48NO7P	[M+H]+	-	LysoPC 15:0	Lipids	1014000 ± 25455.84	2116666.67 ± 61282.59	265333.33 ± 15084.94
TH1423	355.1	147.2	8.05208	354.277	C21H38O4	[M+H]+	-	MAG (18:2) isomer1	Lipids	9439.33 ± 13336.51	33600 ± 6222.54	9 ± 0
TH1433	478.6	460.6	8.0925	477.286	C23H44NO7P	[M+H]+	-	LysoPE 18:2	Lipids	168000 ± 35355.34	299333.33 ± 7542.47	132000 ± 16970.56
TH1434	293	275	8.31	294.219	C18H30O3	[M-H]-	-	9-HOTrE	Lipids	2003333.33 ± 164991.58	2013333.33 ± 9428.09	1014000 ± 67882.25
TH1439	277.216	93.1	8.39167	276.209	C18H28O2	[M+H]+	-	14,15-Dehydrocrepenynic acid	Lipids	57366666.67 ± 2875567.58	63600000 ± 707106.78	30166666.67 ± 1084230.4
TH1446	309.1	291.3	8.41	310.214	C18H30O4	[M-H]-	-	13-HpOTrE(r)	Lipids	4396666.67 ± 428978.11	2403333.33 ± 23570.23	1083333.33 ± 32998.32
TH1452	518.3	459.3	8.69708	517.317	C26H48NO7P	[M+H]+	-	LysoPC 18:3	Lipids	132666666.67 ± 6599663.29	68600000 ± 989949.49	8383333.33 ± 1847905.72
TH1455	452	255.3	8.63	453.286	C21H44NO7P	[M-H]-	-	LysoPE 16:0	Lipids	4160000 ± 678822.51	4303333.33 ± 914524.77	497000 ± 36769.55
TH1457	496.3	184.2	8.68958	495.332	C24H50NO7P	[M+H]+	-	LysoPC 16:0	Lipids	87933333.33 ± 3724095.71	176333333.33 ± 3771236.17	23100000 ± 4525483.4
TH1461	478.1	281.2	8.75	479.301	C23H46NO7P	[M-H]-	-	LysoPE 18:1	Lipids	1060000 ± 70710.68	9376666.67 ± 89566.86	3316666.67 ± 372409.57
TH1464	544.4	485.2	8.98125	543.332	C28H50NO7P	[M+H]+	-	LysoPC 20:4	Lipids	4380000 ± 480832.61	49800000 ± 989949.49	9990000 ± 1145512.99
TH1465	295	277.3	8.84	296.235	C18H32O3	[M-H]-	-	9,10-EODE	Lipids	4216666.67 ± 117851.13	3033333.33 ± 32998.32	3490000 ± 42426.41
TH1466	279.3	95.1	8.83708	278.225	C18H30O2	[M+H]+	C08364	Punicic acid	Lipids	24866666.67 ± 754247.23	17500000 ± 0	18733333.33 ± 94280.9
TH1468	534.4	263.3	8.97208	-	-	-	-	MGMG (18:2) isomer1	Lipids	133000 ± 14142.14	257666.67 ± 17913.37	70133.33 ± 4054.08
TH1473	293.2	275.1	9.06	294.219	C18H30O3	[M-H]-	C14766	9-KODE	Lipids	434666.67 ± 10370.9	604000 ± 25455.84	194333.33 ± 6599.66
TH1474	295.2	179.2	9.16208	294.219	C18H30O3	[M+H]+	-	9-Hydroxy-(10E,12Z,15Z)-octadecatrienoic acid	Lipids	45733333.33 ± 754247.23	26466666.67 ± 754247.23	19800000 ± 424264.07
TH1476	548.36	184	9.1975	547.364	C28H54NO7P	[M+H]+	-	LysoPC 20:2 (2n isomer)	Lipids	140666.67 ± 32055.51	3663333.33 ± 207417.99	538666.67 ± 55625.73
TH1477	510.1	184.4	9.10792	509.348	C25H52NO7P	[M+H]+	-	LysoPC 17:0	Lipids	2480000 ± 240416.31	3016666.67 ± 18856.18	369333.33 ± 84381.41
TH1479	199	181	9.52	200.178	C12H24O2	[M-H]-	C02679	Lauric acid (C12:0)	Lipids	1690000 ± 0	738000 ± 9899.49	1826666.67 ± 32998.32
TH1480	279.2	149.4	9.57167	278.225	C18H30O2	[M+H]+	-	Octadeca-11E,13E,15Z-trienoic acid	Lipids	78466666.67 ± 8249579.11	86633333.33 ± 10135197.2	80833333.33 ± 3629814.81
TH1483	524.36	184	9.62458	523.364	C26H54NO7P	[M+H]+	-	LysoPC 18:0(sn-2)	Lipids	38400000 ± 3111269.84	29033333.33 ± 942809.04	3643333.33 ± 758961.28
TH1484	482.1	341.7	9.73542	481.317	C23H48NO7P	[M+H]+	-	LysoPE 18:0	Lipids	263000 ± 25455.84	166000 ± 5656.85	42166.67 ± 2875.57
TH1489	225	207	9.84	226.193	C14H26O2	[M-H]-	C08322	Myristoleic acid (C14:1)	Lipids	208000 ± 1414.21	256000 ± 0	370666.67 ± 6128.26
TH1490	552.39	184.1	10.0304	551.395	C28H58NO7P	[M+H]+	-	LysoPC 20:0	Lipids	15139.33 ± 21397.52	302666.67 ± 52797.31	47333.33 ± 7872.46
TH1492	311	183	9.75	312.303	C20H40O2	[M-H]-	C01607	Phytanic acid	Lipids	76300 ± 2121.32	116333.33 ± 942.81	84166.67 ± 1932.76
TH1493	353.2	261.3	9.77125	352.261	C21H36O4	[M+H]+	-	MAG (18:3) isomer1	Lipids	2093333.33 ± 47140.45	2916666.67 ± 9428.09	920000 ± 113137.08
TH1498	355.1	263.3	10.3754	354.277	C21H38O4	[M+H]+	-	MAG (18:2)	Lipids	328333.33 ± 76838.94	525333.33 ± 6128.26	289666.67 ± 12256.52
TH1500	279.2	95.1	10.4808	278.225	C18H30O2	[M+H]+	C06427	α-Linolenic acid	Lipids	1146000 ± 299813.28	3736666.67 ± 1197367.48	430006 ± 608107.59
ZZ114	468.309	104.107	4.51417	467.301	C22H46NO7P	[M+H]+	-	LysoPC 14:0 isomer	Lipids	695000 ± 11313.71	150000 ± 1414.21	29233.33 ± 1885.62
ZZ127	482.3	184.1	5.1775	481.317	C23H48NO7P	[M+H]+	-	lysoPC 15:0 (sn-2)	Lipids	423000 ± 1414.21	261666.67 ± 2357.02	430000 ± 62225.4
ZZ178	351.23	67.0563	6.61292	350.209	C20H30O5	[M+H]+	-	trihydroxy-Eicosapentaenoic acid	Lipids	19433.33 ± 2781.29	159000 ± 4242.64	125666.67 ± 6128.26
ZZ179	440.277	184.073	6.67583	439.27	C20H42NO7P	[M+H]+	-	LysoPC 12:0	Lipids	9156666.67 ± 428978.11	494333.33 ± 17441.97	418666.67 ± 3299.83
ZZ188	211.169	193.16	6.78167	210.162	C13H20O2	[M+H]+	-	FA 13:2	Lipids	413666.67 ± 942.81	561333.33 ± 20270.39	578333.33 ± 86738.43
ZZ200	468.3	327.3	7.08417	467.301	C22H46NO7P	[M+H]+	-	lysoPC 14:0 (sn-2)；lysoPE 17:0 (sn-2)	Lipids	26433.33 ± 47.14	43733.33 ± 235.7	26300 ± 2121.32
ZZ205	327.232	309.221	7.235	326.225	C22H30O2	[M+H]+	-	FA 22:7	Lipids	3663333.33 ± 65996.63	10163333.33 ± 617539.92	4513333.33 ± 164991.58
ZZ210	480.3	184.1	7.30875	479.301	C23H46NO7P	[M+H]+	-	lysoPC 15:1 (sn-1)	Lipids	151666.67 ± 8013.88	744000 ± 32526.91	96933.33 ± 1367.07
ZZ211	482.3	184.1	7.33625	481.317	C23H48NO7P	[M+H]+	-	LysoPC 15:0 (2n isomer)	Lipids	9 ± 0	25800 ± 141.42	9 ± 0
ZZ232	466.291	135.118	7.62208	465.286	C22H44NO7P	[M+H]+	-	LysoPC 14:1	Lipids	84400 ± 282.84	71266.67 ± 4289.78	66466.67 ± 4855.47
ZZ233	476.278	335.259	7.58333	475.27	C23H42NO7P	[M+H]+	-	LysoPE 18:3	Lipids	714000 ± 48083.26	1346666.67 ± 108423.04	530333.33 ± 51854.5
ZZ237	520.14	184.073	7.62792	519.332	C26H50NO7P	[M+H]+	-	LysoPC 18:2	Lipids	376666.67 ± 32055.51	932333.33 ± 18856.18	227666.67 ± 16027.75
ZZ238	468.3	184.1	7.7	467.301	C22H46NO7P	[M+H]+	-	lysoPC 14:0 (sn-2)	Lipids	31466666.67 ± 3299831.65	5086666.67 ± 245130.35	1203333.33 ± 23570.23
ZZ244	452.274	311.261	7.77625	451.27	C21H42NO7P	[M+H]+	-	LysoPE 16:1	Lipids	2080000 ± 268700.58	10006666.67 ± 65996.63	2910000 ± 197989.9
ZZ257	768.6	184.1	7.78125	767.547	C43H78NO8P	[M+H]+	-	PC 35:4	Lipids	9 ± 0	53466.67 ± 2451.3	9340 ± 452.55
ZZ283	500.3	359.3	8.15625	499.27	C25H42NO7P	[M+H]+	-	lysoPE 20:5 (sn-2)	Lipids	100666.67 ± 1649.92	181333.33 ± 7542.47	90100 ± 2262.74
ZZ298	466.291	325.273	8.22958	465.286	C22H44NO7P	[M+H]+	-	lysoPE 17:1 (sn-2)	Lipids	65166.67 ± 4431.2	201333.33 ± 11785.11	77000 ± 1697.06
ZZ303	508.3	184.1	8.34833	507.332	C25H50NO7P	[M+H]+	-	lysoPC 17:1	Lipids	908666.67 ± 107008.83	6270000 ± 127279.22	1346666.67 ± 216846.08
ZZ316	195.138	81.071	8.455	194.131	C12H18O2	[M+H]+	-	FA 12:3	Lipids	528666.67 ± 11785.11	605666.67 ± 1885.62	869333.33 ± 471.4
ZZ334	502.3	361.3	8.74208	501.286	C25H44NO7P	[M+H]+	-	lysoPE 20:4 (sn-1)	Lipids	20433.33 ± 2781.29	175666.67 ± 942.81	62433.33 ± 4054.08
ZZ348	279.093	81.0716	8.83708	278.225	C18H30O2	[M+H]+	-	FA 18:3	Lipids	8076666.67 ± 160277.54	5680000 ± 14142.14	5946666.67 ± 75424.72
ZZ353	522.12	104.108	9.05208	521.348	C26H52NO7P	[M+H]+	-	LysoPC 18:1	Lipids	11500000 ± 0	26266666.67 ± 518544.97	5833333.33 ± 122565.18
ZZ355	277.215	93.0707	9.14458	276.209	C18H28O2	[M+H]+	-	FA 18:4	Lipids	19200000 ± 141421.36	14800000 ± 848528.14	7553333.33 ± 136707.31
ZZ357	253.216	81.0712	9.17625	252.209	C16H28O2	[M+H]+	-	FA 16:2	Lipids	3986666.67 ± 94280.9	5476666.67 ± 428978.11	4600000 ± 183847.76
ZZ358	550.4	184.1	9.13625	549.379	C28H56NO7P	[M+H]+	-	lysoPC 20:1 (sn-2)	Lipids	9 ± 0	184333.33 ± 24513.04	26966.67 ± 2734.15
ZZ362	295.226	67.0556	9.19708	294.219	C18H30O3	[M+H]+	-	FA 18:3-OH	Lipids	12333333.33 ± 47140.45	8493333.33 ± 292270.8	4943333.33 ± 32998.32
ZZ368	762.6	184.1	9.13875	761.593	C42H84NO8P	[M+H]+	-	PC 34:0; PC 16:0/18:0	Lipids	2676666.67 ± 89566.86	555000 ± 100409.16	344666.67 ± 76838.94
ZZ371	510.4	184.1	9.33875	509.348	C25H52NO7P	[M+H]+	-	lysoPC 17:0 (sn-2)	Lipids	40500000 ± 989949.49	15300000 ± 707106.78	1483333.33 ± 249844.4
ZZ374	297.241	95.0867	9.48708	296.235	C18H32O3	[M+H]+	-	FA 18:2-OH	Lipids	5523333.33 ± 37712.36	12333333.33 ± 518544.97	19400000 ± 141421.36
ZZ376	482.3	341.3	9.57042	481.317	C23H48NO7P	[M+H]+	-	lysoPE 18:0 (sn-2)	Lipids	1062000 ± 125865.01	688000 ± 14142.14	239666.67 ± 31584.1
ZZ387	674.413	184.074	9.6325	673.468	C36H68NO8P	[M+H]+	-	PC 14:1/14:1	Lipids	207000 ± 0	17736.33 ± 12535.12	9 ± 0
ZZ394	353.05	243.212	9.83333	352.261	C21H36O4	[M+H]+	-	MG 18:3	Lipids	12333.33 ± 1461.35	18433.33 ± 1461.35	10416.67 ± 683.54
ZZ396	524.346	184.073	9.94875	523.364	C26H54NO7P	[M+H]+	-	LysoPC 18:0	Lipids	153000000 ± 7071067.81	51933333.33 ± 1178511.3	6173333.33 ± 1169083.21
ZZ397	508.3	367.3	9.82542	507.332	C25H50NO7P	[M+H]+	-	lysoPE 20:1 (sn-1)	Lipids	53966.67 ± 4761.19	369666.67 ± 4714.05	100833.33 ± 17206.27
ZZ400	227.199	109.102	9.89792	226.193	C14H26O2	[M+H]+	-	FA 14:1	Lipids	387000 ± 4242.64	455000 ± 24041.63	720000 ± 16970.56
ZZ410	790.6	184.1	10.11	789.625	C44H88NO8P	[M+H]+	-	PC 36:0	Lipids	897000 ± 28284.27	596333.33 ± 71182.08	366666.67 ± 83910
ZZ413	293.225	81.0705	10.2729	292.24	C19H32O2	[M+H]+	-	Octadecatrienoic Acid methyl ester	Lipids	9050000 ± 367695.53	13566666.67 ± 1319932.66	18233333.33 ± 1791337.18
ZZ419	307.262	67.0565	10.4358	306.256	C20H34O2	[M+H]+	-	Linolenic Acid ethyl ester	Lipids	1086666.67 ± 9428.09	4310000 ± 537401.15	5216666.67 ± 122565.18
ZZ424	309.277	81.0709	10.6575	308.272	C20H36O2	[M+H]+	-	FA 20:2	Lipids	3480000 ± 353553.39	9163333.33 ± 1324646.7	21633333.33 ± 2357022.6
rfa165-1	253.09	136.9	8.28	252.086	C10H12N4O4	[M+H]+	-	2-Deoxyinosine	Nucleotides and derivatives	9315000 ± 151051.87	11500000 ± 408248.29	16550000 ± 40824.83
TH0126	74	57	0.890833	73.064	C2H7N3	[M+H]+	C02294	1-methylguanidine	Nucleotides and derivatives	40900 ± 2694.44	16850 ± 857.32	27000 ± 489.9
TH0155	244.086	112	0.854167	243.086	C9H13N3O5	[M+H]+	C00475	Cytidine	Nucleotides and derivatives	7280000 ± 114309.52	12650000 ± 40824.83	10035000 ± 53072.28
TH0166	152.1	135	0.89375	151.049	C5H5N5O	[M+H]+	-	2-Hydroxy-6-aminopurine	Nucleotides and derivatives	1066500 ± 109002.29	2050000 ± 8164.97	2695000 ± 53072.28
TH0186	664.2	136.2	0.861667	663.109	C21H27N7O14P2	[M+H]+	C00857	Nicotinic acid adenine dinucleotide	Nucleotides and derivatives	88700 ± 2286.19	36550 ± 4286.61	29650 ± 612.37
TH0187	150	133	0.8725	149.07	C6H7N5	[M+H]+	C02216	1-Methyladenine	Nucleotides and derivatives	204000 ± 13063.95	475500 ± 2857.74	125500 ± 6123.72
TH0316	426	134	1.15	427.029	C10H15N5O10P2	[M-H]-	-	Adenosine 5''-Diphosphate	Nucleotides and derivatives	19250 ± 1347.22	11620 ± 1698.31	8675 ± 1408.46
TH0329	135	92	1.16	136.039	C5H4N4O	[M-H]-	C00262	Hypoxanthine	Nucleotides and derivatives	735000 ± 21228.91	980000 ± 81649.66	298500 ± 20820.66
TH0331	348.2	136	1.1525	347.063	C10H14N5O7P	[M+H]+	C00020	Adenosine 5'-monophosphate	Nucleotides and derivatives	429000 ± 71851.7	289500 ± 14288.69	714500 ± 56746.51
TH0348	298.1	166.3	1.13875	297.107	C11H15N5O5	[M+H]+	-	N2-methylguanosine	Nucleotides and derivatives	725000 ± 21228.91	1280000 ± 8164.97	2230000 ± 114309.52
TH0351	362	211	1.16	363.058	C10H14N5O8P	[M-H]-	C00144	Guanosine 5'-monophosphate	Nucleotides and derivatives	222000 ± 58787.75	362500 ± 9389.71	894000 ± 81649.66
TH0367	136.1	94	1.17708	135.054	C5H5N5	[M+H]+	C00147	Adenine	Nucleotides and derivatives	3345000 ± 53072.28	3590000 ± 40824.83	3730000 ± 155134.35
TH0368	150	133	1.16	151.049	C5H5N5O	[M-H]-	C00242	Guanine	Nucleotides and derivatives	23000 ± 1796.29	101650 ± 12533.22	82950 ± 5511.35
TH0396	153	110	1.19542	152.033	C5H4N4O2	[M+H]+	C00385	Xanthine	Nucleotides and derivatives	10335000 ± 1441116.47	45750000 ± 4939804.31	5745000 ± 281691.32
TH0405	113.027	70	1.21708	112.027	C4H4N2O2	[M+H]+	C00106	Uracil	Nucleotides and derivatives	6520000 ± 114309.52	7320000 ± 32659.86	11500000 ± 408248.29
TH0452	137	110	1.43417	136.039	C5H4N4O	[M+H]+	-	Allopurinol	Nucleotides and derivatives	10180000 ± 424578.22	7955000 ± 151051.87	3360000 ± 138804.42
TH0455	267.08	135	1.39	268.081	C10H12N4O5	[M-H]-	-	Hypoxanthine-9-β-D-arabinofuranoside	Nucleotides and derivatives	10600000 ± 163299.32	8385000 ± 102062.07	3440000 ± 187794.21
TH0460	285.1	153	1.50125	284.076	C10H12N4O6	[M+H]+	C01762	Xanthosine	Nucleotides and derivatives	10030000 ± 57154.76	19950000 ± 775671.75	24300000 ± 489897.95
TH0461	282.092	150	1.5	283.092	C10H13N5O5	[M-H]-	C00387	Guanosine	Nucleotides and derivatives	6245000 ± 85732.14	12650000 ± 285773.8	15250000 ± 40824.83
TH0473	344.2	150	1.51	345.047	C10H12N5O7P	[M-H]-	C00942	Guanosine 3',5'-cyclic monophosphate	Nucleotides and derivatives	42700000 ± 1143095.21	39500000 ± 898146.24	111500000 ± 2857738.03
TH0475	298.1	208	1.52	299.087	C10H13N5O6	[M-H]-	-	8-Hydroxyguanosine	Nucleotides and derivatives	22450 ± 204.12	19800 ± 3184.34	32550 ± 40.82
TH0483	348.1	169.2	1.65875	347.123	C15H17N5O5	[M+H]+	-	Kinetin 9-riboside	Nucleotides and derivatives	32433.33 ± 1367.07	54233.33 ± 4148.36	53266.67 ± 8720.98
TH0491	165	150	1.73	166.049	C6H6N4O2	[M-H]-	C16353	7-Methylxanthine	Nucleotides and derivatives	410500 ± 4490.73	189000 ± 7348.47	67000 ± 408.25
TH0492	266.097	150	1.67	267.097	C10H13N5O4	[M-H]-	C00330	2'-Deoxyguanosine	Nucleotides and derivatives	17450 ± 449.07	16100 ± 489.9	25750 ± 367.42
TH0499	257.085	124	1.77	258.085	C10H14N2O6	[M-H]-	-	5-Methyluridine	Nucleotides and derivatives	19100 ± 1224.74	35600 ± 2531.14	24400 ± 1306.39
TH0506	328.1	134.2	1.95	329.053	C10H12N5O6P	[M-H]-	C00575	Cyclic AMP	Nucleotides and derivatives	70900000 ± 898146.24	78050000 ± 1265569.7	181000000 ± 11430952.13
TH0512	266	134	1.89	267.097	C10H13N5O4	[M-H]-	C00212	Adenosine	Nucleotides and derivatives	16950 ± 1020.62	10500 ± 163.3	11850 ± 1020.62
TH0557	384.115	252	2.23833	383.108	C14H17N5O8	[M+H]+	-	Succinyladenosine	Nucleotides and derivatives	18350000 ± 1183920.04	21450000 ± 775671.75	29300000 ± 1061445.56
TH0577	310	178	2.3	311.123	C12H17N5O5	[M-H]-	-	2-(dimethylamino)guanosine	Nucleotides and derivatives	144500 ± 5307.23	241500 ± 408.25	202000 ± 4898.98
TH0674	784.2	346	2.74	785.157	C27H33N9O15P2	[M-H]-	C00016	Flavin adenine dinucleotide (FAD)	Nucleotides and derivatives	77000 ± 2612.79	63000 ± 3674.23	37900 ± 1796.29
TH0724	298	136	2.92	297.09	C11H15N5O3S	[M+H]+	C00170	5'-Deoxy-5'-(methylthio)adenosine	Nucleotides and derivatives	5250000 ± 171464.28	3280000 ± 32659.86	10005000 ± 567465.12
TH0018	175	99	0.347083	174.016	C6H6O6	[M+H]+	-	trans-Citridic acid	Organic acids	462000 ± 0	439000 ± 7348.47	477000 ± 3265.99
TH0037	141.03	59	0.72	142.027	C6H6O4	[M-H]-	-	trans,trans-Muconic acid	Organic acids	8630000 ± 220454.08	4120000 ± 424578.22	5425000 ± 69402.21
TH0047	193.1	72.795	0.74	194.043	C6H10O7	[M-H]-	-	D-glucopyranuronate(D-glucoronic acid) or D-Galacturonic acid（GalA）	Organic acids	426000 ± 11430.95	733000 ± 56338.26	471000 ± 15513.44
TH0049	197	153	0.74	198.053	C9H10O5	[M-H]-	C05584	4-Hydroxy-3-methoxymandelate	Organic acids	126000 ± 4898.98	118500 ± 2041.24	122500 ± 12655.7
TH0065	131	59.2	0.77	132.006	C4H4O5	[M-H]-	C00036	Oxaloacetic acid	Organic acids	53600 ± 81.65	61300 ± 4000.83	53550 ± 4531.56
TH0099	124	80	0.81	125.015	C2H7NO3S	[M-H]-	C00245	2-Aminoethanesulfonic acid	Organic acids	9280 ± 914.48	9770 ± 1984.09	11335 ± 2992.46
TH0140	146.085	87	0.855833	145.085	C5H11N3O2	[M+H]+	C01035	4-Guanidinobutyric acid	Organic acids	24200000 ± 326598.63	48550000 ± 1347219.36	56100000 ± 2776088.38
TH0151	117	71	0.85	118.027	C4H6O4	[M-H]-	-	D-Erythronolactone	Organic acids	90400 ± 16819.83	120600 ± 19106.02	86350 ± 2898.56
TH0212	145.06	101.06	0.9	146.058	C6H10O4	[M-H]-	-	Methylglutaric acid	Organic acids	20800 ± 3755.88	21650 ± 204.12	7780 ± 318.43
TH0252	132.095	69	1.19833	131.095	C6H13NO2	[M+H]+	C02378	6-Aminocaproic acid	Organic acids	44600000 ± 1388044.19	37350000 ± 3633409.79	39950000 ± 4858154.66
TH0256	147	87.1	1.06	148.037	C5H8O5	[M-H]-	C00815	Citramalate	Organic acids	629500 ± 54297.02	792500 ± 57563.01	570000 ± 15513.44
TH0275	145	101	1.03	146.022	C5H6O5	[M-H]-	C00026	A-Ketoglutaric acid	Organic acids	447000 ± 32659.86	468000 ± 35109.35	212000 ± 0
TH0370	161	73	1.05	162.016	C5H6O6	[M-H]-	C01127	4-Hydroxy-2-oxoglutaric acid	Organic acids	330000 ± 6531.97	443500 ± 28169.13	315500 ± 7756.72
TH0432	149	73	1.06	150.016	C4H6O6	[M-H]-	C00118	L-(+)-Tartaric acid	Organic acids	9 ± 0	20904.5 ± 17061.1	9 ± 0
TH0434	117.03	73	1.32	118.027	C4H6O4	[M-H]-	C00042	Succinic acid	Organic acids	6500000 ± 212289.11	13700000 ± 898146.24	18350000 ± 449073.12
TH0435	118	74	1.32	119.022	C3H5NO4	[M-H]-	C00872	Aminomalonic acid	Organic acids	225500 ± 5307.23	536000 ± 44907.31	702500 ± 15921.68
TH0446	103	59	1.36	104.011	C3H4O4	[M-H]-	C04025	Malonic acid	Organic acids	1820000 ± 73484.69	1260000 ± 48989.79	841500 ± 32251.61
TH0463	159.1	87	1.49	160.037	C6H8O5	[M-H]-	C00322	Oxoadipic acid	Organic acids	38750 ± 3061.86	56150 ± 5103.1	51850 ± 3633.41
TH0477	103.047	57	1.58	104.047	C4H8O3	[M-H]-	-	α-Hydroxyisobutyric acid	Organic acids	384000 ± 13880.44	453000 ± 27760.88	296000 ± 10614.46
TH0480	144.074	102	1.62	145.074	C6H11NO3	[M-H]-	C02946	4-Acetamidobutyric acid	Organic acids	187000 ± 22045.41	371500 ± 408.25	161500 ± 408.25
TH0497	129	85	1.51	130.027	C5H6O4	[M-H]-	C02226	Citraconic acid	Organic acids	899000 ± 49806.29	2760000 ± 40824.83	1310000 ± 57154.76
TH0509	131.042	87	1.95	132.042	C5H8O4	[M-H]-	C00489	Glutaric acid	Organic acids	3285000 ± 4082.48	7240000 ± 253113.94	2230000 ± 122474.49
TH0522	115.047	97	2.02	116.047	C5H8O3	[M-H]-	-	4-Oxopentanoate	Organic acids	19350 ± 612.37	17100 ± 2204.54	18500 ± 898.15
TH0542	117.1	59	2.15	118.063	C5H10O3	[M-H]-	-	3-Hydroxy-3-methyl butyric acid	Organic acids	414500 ± 8573.21	566500 ± 30618.62	361000 ± 3265.99
TH0551	111.016	67	1.89	112.016	C5H4O3	[M-H]-	-	2–furanoic acid	Organic acids	63450 ± 5674.65	126500 ± 5307.23	91800 ± 6695.27
TH0559	131.042	87	2.28	132.042	C5H8O4	[M-H]-	C08645	2-Methylsuccinic acid	Organic acids	3830000 ± 48989.79	4885000 ± 102062.07	4175000 ± 20412.41
TH0566	167.1	108	2.31	168.042	C8H8O4	[M-H]-	C00544	Homogentisic acid	Organic acids	507000 ± 8164.97	188500 ± 4490.73	428500 ± 21637.16
TH0623	153.2	109	2.55	154.027	C7H6O4	[M-H]-	C00628	2,5-dihydroxybenzoic acid (Gentisic acid)	Organic acids	5580000 ± 106144.56	8115000 ± 265361.39	8325000 ± 69402.21
TH0641	131.08	85	2.77	132.079	C6H12O3	[M-H]-	-	5-hydroxyhexanoic acid	Organic acids	131000 ± 13880.44	156500 ± 6123.72	40100 ± 2939.39
TH0646	145.06	101	2.67	146.058	C6H10O4	[M-H]-	-	2-Methylglutaric acid	Organic acids	1040000 ± 24494.9	895000 ± 22045.41	990000 ± 24494.9
TH0662	167.1	95	2.45	168.042	C8H8O4	[M-H]-	C01161	3,4-Dihydroxybenzeneacetic acid	Organic acids	122500 ± 2857.74	216000 ± 5715.48	146500 ± 408.25
TH0680	175.1	115	2.8	176.068	C7H12O5	[M-H]-	C02504	2-Isopropylmalate	Organic acids	865500 ± 2857.74	1510000 ± 24494.9	454500 ± 4490.73
TH0735	165.027	77	2.96	166.027	C8H6O4	[M-H]-	C01606	Phthalic acid	Organic acids	39050 ± 2000.42	32000 ± 3837.53	32350 ± 122.47
TH0736	165.027	121	2.96	166.027	C8H6O4	[M-H]-	C06337	Terephthalic acid	Organic acids	1760000 ± 57154.76	3580000 ± 130639.45	1315000 ± 4082.48
TH0770	137.03	93	3.04	138.032	C7H6O3	[M-H]-	C00156	4-Hydroxybenzoic acid	Organic acids	7895000 ± 118392	5275000 ± 208206.63	7545000 ± 93897.11
TH0870	131.08	85	3.52	132.079	C6H12O3	[M-H]-	-	(S)-(-)-2-Hydroxyisocaproic acid	Organic acids	255500 ± 3674.23	458000 ± 4898.98	181000 ± 8164.97
TH0975	164.04	120	3.78	165.043	C8H7NO3	[M-H]-	C05653	2-(Formylamino)benzoic acid	Organic acids	388500 ± 13472.19	424000 ± 6531.97	524000 ± 7348.47
TH0988	173.1	83	3.84	174.089	C8H14O4	[M-H]-	C08278	Suberic acid	Organic acids	2340000 ± 24494.9	1465000 ± 20412.41	2850000 ± 114309.52
TH1027	165.06	121	3.78	166.063	C9H10O3	[M-H]-	-	3-(3-hydroxyphenyl)propionate acid	Organic acids	131500 ± 1224.74	144000 ± 11430.95	99700 ± 1877.94
TH1082	137	93	4.06	138.032	C7H6O3	[M-H]-	-	Salicylic acid (SA)	Organic acids	3100000 ± 14142.14	3180000 ± 70710.68	6033333.33 ± 150849.45
TH1084	197.074	151	3.99792	196.074	C10H12O4	[M+H]+	-	(3,4-Dimethoxyphenyl) acetic acid	Organic acids	5554.5 ± 4527.88	5804.5 ± 4732.01	18550 ± 2571.96
TH1148	187.105	125	4.42	188.105	C9H16O4	[M-H]-	C08261	Azelaic Acid	Organic acids	4675000 ± 20412.41	3560000 ± 122474.49	6690000 ± 48989.79
TH1192	183.058	137	4.77417	182.058	C9H10O4	[M+H]+	-	Ethyl 3,4-Dihydroxybenzoate (Ethyl protocatechuate)	Organic acids	1160000 ± 24494.9	1295000 ± 20412.41	1320000 ± 57154.76
TH1496	556.28	371	10.2083	-	-	-	C05122	Taurocholic acid	Organic acids	1055000 ± 4082.48	1105000 ± 12247.45	964500 ± 110635.29
rfa016-1	329.087	152.012	2.11	330.095	C14H18O9	[M-H]-	-	Pseudolaroside B	Others	5773333.33 ± 9428.09	2160000 ± 28284.27	4880000 ± 226274.17
rfa114-2	966	658	3.65786	-	-	-	-	Jujubasaponin V	Others	144333.33 ± 11785.11	427000 ± 21213.2	116300 ± 19374.73
rfa222-1	449.11	287	3.34	450.118	C22H18N4O7	[M-H]-	-	N,N’-[(2-methoxyphenyl)methylene]bis(4-nitrobenzamide)	Others	351000 ± 5656.85	473000 ± 22627.42	459000 ± 4242.64
TH0022	140	55	0.652917	139.027	C6H5NO3	[M+H]+	C00870	4-Nitrophenol	Others	6560000 ± 70710.68	5950000 ± 56568.54	6420000 ± 14142.14
TH0042	163	103	0.620417	161.105	C7H15NO3	[M+H]+	C00318	L-Carnitine	Others	5256666.67 ± 23570.23	5280000 ± 169705.63	5360000 ± 14142.14
TH0066	140	79	0.76	141.019	C2H8NO4P	[M-H]-	C00346	O-Phosphorylethanolamine	Others	18933.33 ± 2639.87	14766.67 ± 1178.51	9 ± 0
TH0087	104.1	60.1	0.764167	103.1	C5H13NO	[M+H]+	C00114	Choline	Others	89966666.67 ± 2027039.44	107000000 ± 1414213.56	93666666.67 ± 801387.69
TH0123	258.2	104.2	0.897083	258.111	C8H21NO6P	[M]+	C00670	sn-Glycero-3-phosphocholine	Others	3656666.67 ± 358267.44	2476666.67 ± 51854.5	322333.33 ± 13670.73
TH0257	98.9	80.9	1.03458	97.9769	H3O4P	[M+H]+	C00009	Phosphoric acid	Others	14466666.67 ± 329983.16	16233333.33 ± 94280.9	16033333.33 ± 659966.33
TH0402	138.091	121.1	1.26792	137.084	C8H11NO	[M+H]+	-	Hydroxyphenethylamine	Others	933333.33 ± 3299.83	1010000 ± 0	1116666.67 ± 61282.59
TH0504	136.1	118.9	1.93	135.054	C5H5N5	[M+H]+	-	Aminopurine	Others	2840000 ± 56568.54	3033333.33 ± 94280.9	5973333.33 ± 65996.63
TH0593	122.1	105	2.44333	121.089	C8H11N	[M+H]+	C05332	Phenethylamine	Others	98866.67 ± 4336.92	284000 ± 118793.94	105733.33 ± 6033.98
TH0659	188.043	144	2.63	189.043	C10H7NO3	[M-H]-	C01717	Kynurenic acid	Others	1270000 ± 42426.41	1650000 ± 28284.27	675666.67 ± 12256.52
TH0915	126.1	96	3.67792	125.024	C2H8NO3P	[M+H]+	C03557	2-Aminoethylphosphonate	Others	65766.67 ± 5421.15	60200 ± 5091.17	31766.67 ± 659.97
TH1180	213.3	81	4.59708	212.178	C13H24O2	[M+H]+	-	delta-Tridecalactone	Others	40500 ± 4101.22	9 ± 0	93400 ± 10323.76
TH1208	263	153.1	5.02	264.136	C15H20O4	[M-H]-	-	(+)-cis,trans-Abscisic acid (ABA)	Others	1586666.67 ± 65996.63	1690000 ± 56568.54	3840000 ± 410121.93
TH1502	371.1	355	11.5479	370.105	C20H18O7	[M+H]+	-	sesamolin	Others	456666.67 ± 8013.88	442666.67 ± 140478.55	457000 ± 97580.74
TH1506	425.386	200.899	12.3	426.386	C30H50O	[M-H]-	-	2,3-Oxidosqualene	Others	1370000 ± 28284.27	1353333.33 ± 9428.09	1343333.33 ± 9428.09
mws2108-1	353.095	135.1	2.96	354.095	C16H18O9	[M-H]-	-	Cryptochlorogenic acid	Phenolic acids	9480 ± 97.98	9250 ± 579.71	6935 ± 1351.3
TH0406	88.9	70.9	0.99	89.9953	C2H2O4	[M-H]-	C00209	oxalic acid	Phenolic acids	162000 ± 3265.99	169000 ± 8981.46	9 ± 0
TH0495	169.022	125	1.8	170.022	C7H6O5	[M-H]-	C01424	Gallic acid	Phenolic acids	266000 ± 11430.95	1530000 ± 40824.83	556000 ± 35109.35
TH0596	359.1	182.1	2.46	360.106	C15H20O10	[M-H]-	-	Syringic acid O-glucoside	Phenolic acids	258000 ± 11430.95	220000 ± 3265.99	155000 ± 4082.48
TH0666	139.03	121.1	2.71333	138.032	C7H6O3	[M+H]+	-	Hydroxybenzoic acid	Phenolic acids	9205000 ± 151051.87	7245000 ± 485815.47	4920000 ± 302103.73
TH0678	195.1	145.3	2.78208	194.058	C10H10O4	[M+H]+	-	Hydroxy-methoxycinnamate	Phenolic acids	1625000 ± 20412.41	800000 ± 29393.88	662500 ± 33068.11
TH0705	353.095	191.01	2.78	354.095	C16H18O9	[M-H]-	C00852	Chlorogenic acid (3-O-Caffeoylquinic acid)	Phenolic acids	14150 ± 1755.47	17050 ± 2000.42	9 ± 0
TH0707	153	109	2.57	154.027	C7H6O4	[M-H]-	-	2,4-Dihydroxybenzoic acid	Phenolic acids	5850000 ± 65319.73	8365000 ± 175546.76	8535000 ± 134721.94
TH0712	371.1	209	2.89	372.142	C17H24O9	[M-H]-	C01533	Syringin	Phenolic acids	863500 ± 20820.66	202500 ± 3674.23	339500 ± 20820.66
TH0740	137.3	94.2	2.96417	137.048	C7H7NO2	[M+H]+	C00568	p-Aminobenzoate	Phenolic acids	202500 ± 7756.72	199500 ± 3674.23	130504.5 ± 106549.13
TH0776	341	135	2.9	342.095	C15H18O9	[M-H]-	-	Caffeic acid O-glucoside	Phenolic acids	1615000 ± 44907.31	593000 ± 13063.95	635500 ± 13472.19
TH0786	385.1	205	3.24	386.121	C17H22O10	[M-H]-	-	1-O-beta-D-Glucopyranosyl sinapate	Phenolic acids	45750 ± 2490.31	52550 ± 4204.96	24300 ± 979.8
TH0791	207.1	85	3.27833	206.058	C11H10O4	[M+H]+	-	6-Hydroxymethylherniarin	Phenolic acids	246500 ± 20820.66	455000 ± 3265.99	373500 ± 7756.72
TH0795	179.042	135	3.31	180.042	C9H8O4	[M-H]-	C01481	Caffeic acid	Phenolic acids	3105000 ± 102062.07	2820000 ± 57154.76	1920000 ± 0
TH0832	167	108	3.37	168.042	C8H8O4	[M-H]-	C06672	Vanillic acid	Phenolic acids	1720000 ± 48989.79	1895000 ± 85732.14	2100000 ± 122474.49
TH0844	197.053	123	3.36	198.053	C9H10O5	[M-H]-	C10833	Syringic acid	Phenolic acids	54050 ± 40.82	81400 ± 5307.23	48150 ± 2816.91
TH0862	337.1	191.1	3.41	338.1	C16H18O8	[M-H]-	-	3-O-p-Coumaroyl quinic acid	Phenolic acids	93700 ± 3592.58	97850 ± 2571.96	9 ± 0
TH0930	121.04	92	3.71	122.037	C7H6O2	[M-H]-	C00633	4-Hydroxybenzaldehyde	Phenolic acids	3915000 ± 167381.8	3655000 ± 240866.49	5870000 ± 195959.18
TH0933	165.063	93	3.75	166.063	C9H10O3	[M-H]-	C01744	3-(4-Hydroxyphenyl)propionic acid	Phenolic acids	88400 ± 1714.64	80050 ± 1428.87	63250 ± 612.37
TH0962	321.1	147.3	3.77542	320.09	C16H16O7	[M+H]+	-	5-O-p-Coumaroyl shikimic acid	Phenolic acids	81000 ± 3510.94	34200 ± 3265.99	75650 ± 1592.17
TH0987	163.047	119	3.95	164.047	C9H8O3	[M-H]-	C00811	p-Coumaric acid	Phenolic acids	3035000 ± 110227.04	3355000 ± 20412.41	3115000 ± 36742.35
TH1037	165.047	91	3.9475	164.047	C9H8O3	[M+H]+	-	p-Coumaric acid isomer	Phenolic acids	545500 ± 54297.02	671000 ± 24494.9	644500 ± 10206.21
TH1042	151.047	136	3.97	152.047	C8H8O3	[M-H]-	C00755	Vanillin	Phenolic acids	621500 ± 18371.17	474000 ± 29393.88	368500 ± 7756.72
TH1067	223.069	193	4.03	224.068	C11H12O5	[M-H]-	C00482	Sinapic acid	Phenolic acids	326500 ± 3674.23	573000 ± 20412.41	289500 ± 12655.7
TH1079	193.058	134.01	4	194.058	C10H10O4	[M-H]-	C01494	Ferulic acid	Phenolic acids	3680000 ± 220454.08	4035000 ± 159216.83	2125000 ± 102062.07
TH1083	181.1	166	4.07	182.058	C9H10O4	[M-H]-	-	Syringaldehyde	Phenolic acids	34300 ± 163.3	26200 ± 163.3	27450 ± 3960.01
TH1091	149.1	131	4.10792	148.052	C9H8O2	[M+H]+	C09751	p-Coumaraldehyde	Phenolic acids	271000 ± 19595.92	265500 ± 11022.7	233500 ± 30618.62
TH1163	121.037	77	4.51	122.037	C7H6O2	[M-H]-	C00539	Benzoic acid	Phenolic acids	475000 ± 25311.39	400000 ± 18779.42	488000 ± 3265.99
TH1169	211.07	137	4.53	212.068	C10H12O5	[M-H]-	-	Eudesmic acid (3,4,5-trimethoxybenzoic acid)	Phenolic acids	50100 ± 3265.99	65550 ± 1428.87	85200 ± 3102.69
TH1174	177.063	162	4.57	178.063	C10H10O3	[M-H]-	-	Coniferylaldehyde	Phenolic acids	192500 ± 2041.24	175000 ± 3265.99	214000 ± 7348.47
TH1228	149.068	105	5.32	150.068	C9H10O2	[M-H]-	C05629	Hydrocinnamic acid	Phenolic acids	2730000 ± 57154.76	507500 ± 408.25	1485000 ± 53072.28
TH1236	147.052	103	5.35	148.052	C9H8O2	[M-H]-	C10438	Cinnamic acid	Phenolic acids	3970000 ± 114309.52	875500 ± 6940.22	1710000 ± 57154.76
TH1244	177	145	5.44	178.063	C10H10O3	[M-H]-	-	trans-4-Hydroxycinnamic Acid Methyl Ester	Phenolic acids	14550 ± 204.12	22050 ± 1428.87	9775 ± 77.57
TH1481	149	121	9.63583	148.016	C8H4O3	[M+H]+	-	Phthalic anhydride	Phenolic acids	7280000 ± 734846.92	5750000 ± 840991.48	3665000 ± 273526.35
rfa133-3	1093.58	751.462	4.98	1092.57	C53H88O23	[M+H]+	-	3,20,23,30-tetrahydroxydammar-3-glc-[rha]-arabinopyranoside	Saccharides	745666.67 ± 60339.78	18666.67 ± 2215.6	11000 ± 141.42
TH0023	181	99	0.652917	180.063	C6H12O6	[M+H]+	C00221	Glucose	Saccharides	207666666.67 ± 2357022.6	197333333.33 ± 3299831.65	212333333.33 ± 942809.04
TH0035	259	79	0.73	260.03	C6H13O9P	[M-H]-	C00092	D-Glucose 6-phosphate	Saccharides	2590000 ± 84852.81	3983333.33 ± 108423.04	2070000 ± 113137.08
TH0040	180	162	0.658333	179.079	C6H13NO5	[M+H]+	C00329	Glucosamine	Saccharides	2916666.67 ± 89566.86	2576666.67 ± 75424.72	3596666.67 ± 32998.32
TH0048	193.141	59	0.74	194.043	C6H10O7	[M-H]-	C00191	D-glucoronic acid	Saccharides	673000 ± 24041.63	1216666.67 ± 18856.18	726333.33 ± 5185.45
TH0073	195.157	74.9	0.75	196.058	C6H12O7	[M-H]-	C00257	Gluconic acid	Saccharides	949666.67 ± 8956.69	2213333.33 ± 263986.53	1024000 ± 22627.42
TH0086	149	59	0.78	150.053	C5H10O5	[M-H]-	-	DL-Arabinose	Saccharides	648666.67 ± 32055.51	905000 ± 39597.98	1056666.67 ± 75424.72
TH0090	179	71	0.78	180.063	C6H12O6	[M-H]-	C00221	D(+)-Glucose	Saccharides	4090000 ± 14142.14	5436666.67 ± 136707.31	4720000 ± 28284.27
TH0091	179.1	58.9	0.78	180.063	C6H12O6	[M-H]-	C02336	Fructose	Saccharides	3943333.33 ± 146135.4	5253333.33 ± 146135.4	4620000 ± 155563.49
TH0112	341	119	0.78	342.116	C12H22O11	[M-H]-	C00089	D-(+)-Sucrose	Saccharides	14033333.33 ± 659966.33	16566666.67 ± 659966.33	17000000 ± 3394112.55
TH0131	503.442	179	0.8	504.169	C18H32O16	[M-H]-	-	D(+)-Melezitose	Saccharides	1943333.33 ± 188561.81	1760000 ± 70710.68	2540000 ± 296984.85
TH0136	665.1	161	0.86	666.222	C24H42O21	[M-H]-	C02052	Maltotetraose	Saccharides	109000 ± 8485.28	154333.33 ± 10842.3	117666.67 ± 20741.8
TH0161	649.1	145	0.87	650.227	C24H42O20	[M-H]-	-	D(+)-Melezitose O-rhamnoside	Saccharides	9 ± 0	18033.33 ± 3912.66	12500 ± 848.53
TH0172	177.14	99	0.84	178.048	C6H10O6	[M-H]-	C00198	D-(+)-Glucono-1,5-lactone	Saccharides	191000 ± 12727.92	389666.67 ± 44312.02	247333.33 ± 24513.04
TH0227	213.1	97	0.97	214.024	C5H11O7P	[M-H]-	C00672	2-Deoxyribose 1-phosphate	Saccharides	2516666.67 ± 122565.18	3806666.67 ± 9428.09	3243333.33 ± 4714.05
TH0372	121.042	93.058	1.1375	120.042	C4H8O4	[M+H]+	-	D(-)-Threose	Saccharides	55200 ± 10323.76	226666.67 ± 22156.01	79100 ± 17677.67
TH0456	271.09	107.9	1.44	272.09	C12H16O7	[M-H]-	C06186	Arbutin	Saccharides	73166.67 ± 2074.18	36033.33 ± 1178.51	38666.67 ± 4619.76
TH0521	299.1	137.1	2.05	300.085	C13H16O8	[M-H]-	-	Salicylic acid O-glucoside	Saccharides	2093333.33 ± 23570.23	896333.33 ± 3771.24	2083333.33 ± 9428.09
TH0548	374.1	198.2	2.20083	373.101	C15H19NO10	[M+H]+	C04831	DIMBOA glucoside	Saccharides	374666.67 ± 4714.05	268666.67 ± 16499.16	96266.67 ± 1744.2
TH0573	382.2	220.2	2.305	381.165	C16H23N5O6	[M+H]+	-	trans-zeatin N-glucoside	Saccharides	560333.33 ± 1885.62	619000 ± 5656.85	1100000 ± 70710.68
TH1413	415.386	119.197	7.73	414.386	C29H50O	[M+H]+	C01753	β-Sitosterol	Steroid	84600000 ± 5091168.82	83633333.33 ± 1602775.37	139866666.67 ± 34129687.31
TH1507	399.37	234.995	12.29	400.371	C28H48O	[M-H]-	C01789	Campesterol	Steroid	27466.67 ± 754.25	26933.33 ± 1037.09	26966.67 ± 47.14
rfa086-1	865.197	577	3.18	866.206	C45H38O18	[M-H]-	-	EC-(4β-8)-EC-(4β-8)-EC(epicatechin)	Tannins	12633.33 ± 235.7	35200 ± 5091.17	9786.67 ± 80.14
rfa251-3	865	577	2.91	866.206	C45H38O18	[M-H]-	-	trimer B type(E)CB(E)C]	Tannins	12866.67 ± 3299.83	42066.67 ± 1932.76	6953.33 ± 457.26
TH0490	182.05	138	1.73	183.053	C8H9NO4	[M-H]-	C00847	4-Pyridoxic acid	Tannins	97800 ± 2969.85	276666.67 ± 20270.39	175333.33 ± 6128.26
TH0721	577.1	407.1	2.92	578.142	C30H26O12	[M-H]-	-	Procyanidin B3	Tannins	266666.67 ± 105123.21	829000 ± 22627.42	100866.67 ± 3629.81
TH0726	577.1	425.3	2.90042	576.127	C30H24O12	[M+H]+	-	Procyanidin A3	Tannins	161833.33 ± 45490.54	452000 ± 38183.77	86066.67 ± 329.98
TH0767	577	407.1	3.03	578.142	C30H26O12	[M-H]-	C17639	Procyanidin B2	Tannins	190666.67 ± 44312.02	1173333.33 ± 89566.86	153666.67 ± 10370.9
TH0887	865.1	407.1	3.57	866.206	C45H38O18	[M-H]-	-	Catechin-catechin-catechin	Tannins	9100 ± 410.12	27033.33 ± 4996.89	9233.33 ± 51.85
rfa027-der01	617.353	455.353	10.84	618.413	C36H58O8	[M-H]-	-	betulinic acid hexose	Terpenoids	126500 ± 6940.22	103000 ± 0	64500 ± 4327.43
rfa030-der11	571.347	471.347	8.81	572.371	C34H52O7	[M-H]-	-	Asuccinyl alphitolic acid	Terpenoids	44850 ± 938.97	46750 ± 1102.27	45300 ± 2612.79
rfa030-der14	675.347	471.347	9.12	676.419	C38H60O10	[M-H]-	-	alphitolic acid acetylglucose	Terpenoids	33050 ± 1510.52	21100 ± 571.55	22150 ± 1510.52
rfa030-der20	647.347	471.347	9.13	648.403	C40H56O7	[M-H]-	-	feruloylalphitolic acid	Terpenoids	61750 ± 1755.47	49100 ± 0	50300 ± 3429.29
rfa033-2	485.327	423.327	8.07	486.335	C30H46O5	[M-H]-	-	epiceanothic acid	Terpenoids	109700 ± 8409.91	188000 ± 44090.82	9 ± 0
rfa034-der01	647.327	485.327	8.39	648.387	C36H56O10	[M-H]-	-	ceanothic acid hexose	Terpenoids	173500 ± 2041.24	1026000 ± 142070.41	777000 ± 62870.24
rfa034-der03	631.327	485.327	8.39	632.392	C36H56O9	[M-H]-	-	ceanothic acid rhamnose	Terpenoids	9 ± 0	12300 ± 1877.94	8515 ± 591.96
rfa034-der20	661.327	485.327	8.77	662.382	C40H54O8	[M-H]-	-	feruloylceanothic acid	Terpenoids	35400 ± 81.65	28850 ± 122.47	28150 ± 122.47
rfa038-3	501.322	471.312	7.36	502.329	C30H46O6	[M-H]-	-	24-Hydroxyceanothic acid	Terpenoids	135000 ± 16329.93	2125000 ± 53072.28	4930000 ± 1110435.35
rfa121-1	1045.55	455.351	6.145	1044.55	C52H84O21	[M+H]+	-	jujuboside II	Terpenoids	760000 ± 4898.98	818500 ± 32251.61	360500 ± 12655.7
rfa123-1	1045.56	473.363	6.28	1044.55	C52H84O21	[M+H]+	-	jujuboside III	Terpenoids	160000 ± 2449.49	135500 ± 408.25	46750 ± 285.77
rfa163-1	1237.61	455.352	9.84727	1236.61	C59H96O27	[M+H]+	-	jujuboside C	Terpenoids	432000 ± 62870.24	304500 ± 9389.71	279000 ± 22045.41
rfa177-der01	631	469	9.6	632.392	C36H56O9	[M-H]-	-	zizyberanalic acid hexose	Terpenoids	115600 ± 15840.03	292000 ± 17146.43	152000 ± 3265.99
rfa177-der11	569	469	7.59	570.356	C34H50O7	[M-H]-	-	Succinyl zizyberanalic acid	Terpenoids	54700 ± 1143.1	162000 ± 8981.46	90450 ± 7062.7
rfa188-1	469.5	451.4	9.76	470.34	C30H46O4	[M-H]-	-	Pomonic acid	Terpenoids	21500000 ± 81649.66	11400000 ± 163299.32	14200000 ± 489897.95
rfa188-der04	777.5	469.5	8.29	778.45	C42H66O13	[M-H]-	-	Pomonic acid rutinose	Terpenoids	6420 ± 987.96	4080 ± 220.45	10730 ± 1036.95
rfa188-der11	569.5	469.5	7.74	570.356	C34H50O7	[M-H]-	-	succinyl Pomonic acid	Terpenoids	207000 ± 1632.99	260500 ± 15105.19	39750 ± 122.47
rfa188-der14	673.5	469.5	9.87	674.403	C38H58O10	[M-H]-	-	Pomonic acid acetylglucose	Terpenoids	9 ± 0	3610 ± 342.93	2490 ± 48.99
rfa189-1	471.3	393	9.31	472.355	C30H48O4	[M-H]-	-	Maslinic acid	Terpenoids	49350 ± 1183.92	65800 ± 1632.99	51850 ± 204.12
rfa189-der01	633.3	471.3	9.11	634.408	C36H58O9	[M-H]-	-	Maslinic acid hexose	Terpenoids	2425000 ± 36742.35	1935000 ± 69402.21	1650000 ± 48989.79
rfa189-der06	779.3	617.3	10	780.466	C42H68O13	[M-H]-	-	Maslinicacid neohesperidose	Terpenoids	80200 ± 1306.39	59950 ± 367.42	58050 ± 1673.82
rfa189-der07	795.3	471.3	5.74	796.461	C42H68O14	[M-H]-	-	Maslinic acid diglucose	Terpenoids	9950 ± 367.42	59550 ± 2816.91	36550 ± 4449.91
rfa248-2	485.323	423	8.4	486.335	C30H46O5	[M-H]-	-	Quillaja sapogenin	Terpenoids	1495000 ± 142886.9	12000000 ± 1306394.53	10690000 ± 1232909.84
rfa248-der01	647.323	485.323	8.4	648.387	C36H56O10	[M-H]-	-	Quillaja sapogenin hexose	Terpenoids	165000 ± 3265.99	987000 ± 67769.22	793500 ± 111451.78
rfa248-der04	793.323	485.323	8.4	794.445	C42H66O14	[M-H]-	-	Quillaja sapogenin rutinose	Terpenoids	39150 ± 530.72	138000 ± 6531.97	167000 ± 4898.98
rfa248-der11	585.323	485.323	8.74	586.351	C34H50O8	[M-H]-	-	succinyl Quillaja sapogenin	Terpenoids	27900 ± 326.6	22550 ± 122.47	24400 ± 1551.34
rfa255	455	455	10.73	456.36	C30H48O3	[M-H]-	C08619	betulinic acid	Terpenoids	8210000 ± 498062.91	6175000 ± 208206.63	3965000 ± 428660.7
rfa256	471	471	9.02	472.355	C30H48O4	[M-H]-	-	Alphitolic acid	Terpenoids	114500000 ± 2041241.45	95850000 ± 1837117.31	92550000 ± 4286607.05
rfa257	617	617	9.86	618.392	C39H54O6	[M-H]-	-	p-coumaroyl alphitolic acid	Terpenoids	9300000 ± 57154.76	6960000 ± 24494.9	6940000 ± 881816.31
rfa258	485	485	8.31	486.335	C30H46O5	[M-H]-	-	ceanothic acid	Terpenoids	12000000 ± 653197.26	57800000 ± 5062278.8	52650000 ± 5184753.29
TH0135	256.2	124.1	0.845833	255.074	C11H13NO6	[M+H]+	C05841	Nicotinate ribonucleoside	Vitamin	2296666.67 ± 160277.54	2320000 ± 14142.14	9570000 ± 113137.08
TH0144	175	115	0.93	-	-	-	-	L-ascorbate(Vitamin C)	Vitamin	2000000 ± 32659.86	2305000 ± 110227.04	2355000 ± 28577.38
TH0276	155	111	0.93	156.017	C5H4N2O4	[M-H]-	C00295	Orotic acid	Vitamin	1480000 ± 70710.68	750666.67 ± 31584.1	778666.67 ± 61753.99
TH0324	122	78	1.12	123.032	C6H5NO2	[M-H]-	-	Nicotinic acid or 2-Picolinic acid	Vitamin	677333.33 ± 2357.02	590666.67 ± 8013.88	516000 ± 25455.84
TH0354	332.1	314.3	1.13917	331.127	C14H21NO8	[M+H]+	-	Pyridoxine O-glucoside	Vitamin	10186666.67 ± 301698.89	12733333.33 ± 188561.81	14200000 ± 424264.07
TH0388	170.1	152.1	1.165	169.074	C8H11NO3	[M+H]+	C00314	Pyridoxine	Vitamin	4443333.33 ± 122565.18	8710000 ± 452548.34	8686666.67 ± 188561.81
TH0451	138	94	1.39	139.027	C6H5NO3	[M-H]-	C01020	6-hydroxynicotinic acid	Vitamin	95000 ± 29698.48	168666.67 ± 32998.32	90500 ± 5374.01
TH0467	123.1	79.9	1.54167	122.048	C6H6N2O	[M+H]+	C00153	Niacinamide	Vitamin	5993333.33 ± 202703.94	6760000 ± 28284.27	7623333.33 ± 65996.63
TH0471	346	184.1	1.58333	345.106	C14H19NO9	[M+H]+	-	4-Pyridoxic acid O-hexoside	Vitamin	173000 ± 5656.85	153666.67 ± 8013.88	225333.33 ± 16499.16
TH0537	286	124	2.09958	285.085	C12H15NO7	[M+H]+	-	Nicotinic acid-hexoside	Vitamin	824000 ± 19798.99	2546666.67 ± 37712.36	222666.67 ± 10370.9
TH0571	220.2	202.1	2.31333	219.111	C9H17NO5	[M+H]+	C00864	D-Pantothenic acid	Vitamin	6950000 ± 42426.41	11866666.67 ± 188561.81	12833333.33 ± 94280.9
TH0792	375	255	3.2	376.138	C17H20N4O6	[M-H]-	C00255	Riboflavin	Vitamin	157333.33 ± 10370.9	162333.33 ± 13670.73	127000 ± 1414.21
TH1432	301.2	133.1	8.29833	300.209	C20H28O2	[M+H]+	C16683	4-Oxoretinol	Vitamin	154333.33 ± 10370.9	236333.33 ± 10842.3	351000 ± 18384.78
The peak area of each compounds = mean ± SD

## Sheet: Table S3
Table S3. The list of 237 differential metabolites identified among three dried jujube fruits
Index	Q1 (Da)	Q3 (Da)	Rt (min)	Molecular Weight (Da)	Formula	Ionization model	KEGG ID	Compounds	Class	QYX vs. HZ								QYX vs. HMZ								HMZ vs. HZ
										QYX	HZ	FC	log2FC	P value	VIP	Type		QYX	HMZ	FC	log2FC	P value	VIP	Type		HMZ	HZ	FC	log2FC	P value	VIP	Type
TH0093	181.08	89	0.77	182.079	C6H14O6	[M-H]-	C01697	Dulcitol	Alcohols	89100 ± 2828.43	50100 ± 2687.01	0.56229	-0.830615	0.000145316	1.12448	Insignificant		89100 ± 2828.43	101700 ± 14566.4	1.14141	0.190822	0.296048	0.581856	Insignificant		101700 ± 14566.4	50100 ± 2687.01	0.492625	-1.02144	0.00789207	1.02402	Downregulated
TH1380	302.4	60.2	7.28667	301.298	C18H39NO2	[M+H]+	-	D-erythro-Dihydrosphingosine	Alcohols	933000 ± 108894.44	691666.67 ± 122565.18	0.741336	-0.4318	0.105821	0.819462	Insignificant		933000 ± 108894.44	1593333.33 ± 51854.5	1.70775	0.772099	0.00149887	1.09049	Insignificant		1593333.33 ± 51854.5	691666.67 ± 122565.18	0.4341	-1.2039	0.000662983	1.08225	Downregulated
rfa001-der02	400.133	268.133	2.31	399.168	C22H25NO6	[M+H]+	-	Caaverine pentose	Alkaloids	701000 ± 16329.93	1195000 ± 20412.41	1.70471	0.769524	1.16521e-05	1.13268	Insignificant		701000 ± 16329.93	2740000 ± 40824.83	3.9087	1.96669	3.23864e-07	1.12592	Upregulated		2740000 ± 40824.83	1195000 ± 20412.41	0.436131	-1.19717	1.13929e-06	1.1047	Downregulated
rfa002-der07	592.134	268.134	2.81	591.232	C29H37NO12	[M+H]+	-	Asimilobine diglucose	Alkaloids	115000 ± 3265.99	454000 ± 17146.43	3.94783	1.98106	1.04499e-05	1.13273	Upregulated		115000 ± 3265.99	481500 ± 6940.22	4.18696	2.0659	2.87348e-07	1.12599	Upregulated		481500 ± 6940.22	454000 ± 17146.43	0.942887	-0.0848435	0.103365	0.802375	Insignificant
rfa004-2	282.149	189.07	4.38708	281.142	C18H19NO2	[M+H]+	-	N-Methylasimilobine	Alkaloids	15400000 ± 1306394.53	9360000 ± 522557.81	0.607792	-0.71835	0.0037189	1.07815	Insignificant		15400000 ± 1306394.53	5205000 ± 175546.76	0.337987	-1.56496	0.000396792	1.10812	Downregulated		5205000 ± 175546.76	9360000 ± 522557.81	1.79827	0.84661	0.000438692	1.08717	Insignificant
rfa004-der11	382.149	282.149	5.87	381.158	C22H23NO5	[M+H]+	-	succinyl N-Methylasimilobine	Alkaloids	556500 ± 16738.18	87300 ± 3184.34	0.156873	-2.67233	2.59697e-06	1.13436	Downregulated		556500 ± 16738.18	217000 ± 7348.47	0.389937	-1.35869	1.24874e-05	1.12317	Downregulated		217000 ± 7348.47	87300 ± 3184.34	0.402304	-1.31364	2.15323e-05	1.10114	Downregulated
rfa004-der20	458.149	282.149	2.12417	457.189	C28H27NO5	[M+H]+	-	feruloyl N-Methylasimilobine	Alkaloids	27550 ± 449.07	23300 ± 4000.83	0.845735	-0.241722	0.209749	0.679369	Insignificant		27550 ± 449.07	118500 ± 2041.24	4.30127	2.10476	4.17588e-07	1.12589	Upregulated		118500 ± 2041.24	23300 ± 4000.83	0.196624	-2.34649	7.37706e-06	1.10322	Downregulated
rfa005-1	282.15	235.076	4.21	281.142	C18H19NO2	[M+H]+	-	Nornuciferine	Alkaloids	170000000 ± 10614455.55	111000000 ± 4898979.49	0.652941	-0.614975	0.00203801	1.09315	Insignificant		170000000 ± 10614455.55	64200000 ± 1388044.19	0.377647	-1.40489	0.000151981	1.11513	Downregulated		64200000 ± 1388044.19	111000000 ± 4898979.49	1.72897	0.789914	0.000202142	1.09317	Insignificant
rfa005-der11	382.15	282.15	5.88	381.158	C22H23NO5	[M+H]+	-	succinyl Nornuciferine	Alkaloids	545500 ± 2857.74	86500 ± 3510.94	0.15857	-2.65681	1.41881e-08	1.13567	Downregulated		545500 ± 2857.74	209000 ± 15513.44	0.383135	-1.38408	7.19107e-06	1.12395	Downregulated		209000 ± 15513.44	86500 ± 3510.94	0.413876	-1.27273	0.000403408	1.08698	Downregulated
rfa006-der01	448.145	286.145	2.52458	-	-	-	-	Coclaurine hexose	Alkaloids	55050000 ± 1673817.99	46150000 ± 530722.78	0.838329	-0.254412	0.0020055	1.0935	Insignificant		55050000 ± 1673817.99	26450000 ± 2571964.23	0.480472	-1.05747	0.000191398	1.11382	Downregulated		26450000 ± 2571964.23	46150000 ± 530722.78	1.7448	0.803063	0.000446897	1.08602	Insignificant
rfa006-der08	610.145	448.145	2.51	609.242	C29H39NO13	[M+H]+	-	Coclaurine diglucose	Alkaloids	6215000 ± 208206.63	1710000 ± 48989.79	0.275141	-1.86176	7.56551e-06	1.13309	Downregulated		6215000 ± 208206.63	1600000 ± 114309.52	0.257442	-1.95768	1.04326e-05	1.12353	Downregulated		1600000 ± 114309.52	1710000 ± 48989.79	1.06875	0.0959244	0.279156	0.584048	Insignificant
rfa006-der12	534.145	286.145	2.75238	533.19	C26H31NO11	[M+H]+	-	Coclaurine malonylglucose	Alkaloids	104000 ± 816.5	330500 ± 6940.22	3.17788	1.66807	1.3548e-06	1.1347	Upregulated		104000 ± 816.5	94900 ± 4164.13	0.9125	-0.132104	0.0386753	0.940059	Insignificant		94900 ± 4164.13	330500 ± 6940.22	3.48261	1.80017	2.08092e-06	1.10441	Upregulated
rfa009-2	292.097	248.071	6.45	291.09	C18H13NO3	[M+H]+	-	Lysicamine	Alkaloids	19450000 ± 204124.15	6075000 ± 134721.94	0.312339	-1.67881	1.67524e-07	1.13534	Downregulated		19450000 ± 204124.15	1875000 ± 208206.63	0.096401	-3.37481	1.13532e-07	1.12615	Downregulated		1875000 ± 208206.63	6075000 ± 134721.94	3.24	1.69599	1.80225e-05	1.10196	Upregulated
rfa010-3	296.165	265.123	4.5	295.157	C19H21NO2	[M+H]+	-	Nuciferine	Alkaloids	1870000 ± 24494.9	1255000 ± 53072.28	0.671123	-0.575351	0.000118804	1.12573	Insignificant		1870000 ± 24494.9	281000 ± 4082.48	0.150267	-2.7344	8.94012e-08	1.12618	Downregulated		281000 ± 4082.48	1255000 ± 53072.28	4.46619	2.15905	1.32477e-05	1.10247	Upregulated
rfa013-der01	476.175	314.175	2.49	476.228	C25H34NO8+	[M]+	-	Lotusine hexose	Alkaloids	2125000 ± 44907.31	3405000 ± 118392	1.60235	0.680192	0.00013908	1.12493	Insignificant		2125000 ± 44907.31	842000 ± 62870.24	0.396235	-1.33557	1.94897e-05	1.12246	Downregulated		842000 ± 62870.24	3405000 ± 118392	4.04394	2.01576	1.11227e-05	1.10267	Upregulated
rfa013-der08	638.175	476.175	3.63	638.281	C31H44NO13+	[M]+	-	Lotusine diglucose	Alkaloids	169500 ± 5307.23	99950 ± 40.82	0.589676	-0.762007	4.98932e-05	1.129	Insignificant		169500 ± 5307.23	9 ± 0	5.30973e-05	-14.201	1.43733e-06	1.12537	Downregulated		9 ± 0	99950 ± 40.82	11105.6	13.439	4.17651e-14	1.10556	Upregulated
rfa014-3	314.176	269.118	2.90542	314.176	C19H24NO3+	[M]+	-	Magnocurarine	Alkaloids	629500 ± 2857.74	1180000 ± 32659.86	1.8745	0.906509	1.86478e-05	1.13179	Insignificant		629500 ± 2857.74	310500 ± 14288.69	0.493249	-1.01961	6.4856e-06	1.12416	Downregulated		310500 ± 14288.69	1180000 ± 32659.86	3.80032	1.92612	4.21464e-06	1.10381	Upregulated
rfa014-der08	638.176	476.176	3.63	638.281	C31H44NO13+	[M]+	-	Magnocurarine diglucose	Alkaloids	190000 ± 1632.99	108500 ± 6123.72	0.571053	-0.808304	5.37636e-05	1.12888	Insignificant		190000 ± 1632.99	45850 ± 3388.46	0.241316	-2.05101	6.93838e-07	1.12572	Downregulated		45850 ± 3388.46	108500 ± 6123.72	2.36641	1.2427	0.000224192	1.09227	Upregulated
rfa015-der01	490.154	328.154	2.52	489.2	C25H31NO9	[M+H]+	-	Norisocorydine hexose	Alkaloids	399500 ± 20820.66	529500 ± 44499.06	1.32541	0.406435	0.0200837	1.00214	Insignificant		399500 ± 20820.66	195000 ± 3265.99	0.48811	-1.03472	0.000163376	1.11473	Downregulated		195000 ± 3265.99	529500 ± 44499.06	2.71538	1.44116	0.000447969	1.08688	Upregulated
rfa017-der06	650.171	488.171	3.05	649.273	C32H44NO13+	[M+H]+	-	Zizyphusine neohesperidose	Alkaloids	147000 ± 6531.97	128000 ± 8981.46	0.870748	-0.199672	0.0728012	0.874783	Insignificant		147000 ± 6531.97	9 ± 0	6.12245e-05	-13.9955	5.81102e-06	1.12426	Downregulated		9 ± 0	128000 ± 8981.46	14222.2	13.7959	3.57822e-05	1.09988	Upregulated
rfa018-der06	662.119	500.119	5.2	661.222	C28H39NO16	[M+H]+	-	N-glc-indoleacetic acid neohesperidose	Alkaloids	679000 ± 16329.93	2420000 ± 204124.15	3.56406	1.83352	0.000274314	1.12043	Upregulated		679000 ± 16329.93	2005000 ± 77567.18	2.95287	1.56212	1.89296e-05	1.12251	Upregulated		2005000 ± 77567.18	2420000 ± 204124.15	1.20698	0.271405	0.054789	0.888826	Insignificant
rfa020-der18	616.114	532.114	8.43	615.18	C26H33NO15	[M+H]+	-	3S-N-glc-3-hydroxy-indoleacetic acid Diacetylglucose	Alkaloids	741000 ± 252297.44	35050000 ± 775671.75	47.3009	5.5638	4.78303e-07	1.13515	Upregulated		741000 ± 252297.44	7340000 ± 563382.64	9.90553	3.30823	0.000111581	1.11664	Upregulated		7340000 ± 563382.64	35050000 ± 775671.75	4.7752	2.25556	2.14047e-06	1.1043	Upregulated
rfa032-2	485.312	207.066	7.34	484.305	C27H40N4O4	[M+H]+	-	Mucronine J	Alkaloids	275000 ± 59604.25	9 ± 0	3.27273e-05	-14.8991	0.00284971	1.08533	Downregulated		275000 ± 59604.25	126000 ± 12247.45	0.458182	-1.12601	0.0257489	0.975647	Insignificant		126000 ± 12247.45	9 ± 0	7.14286e-05	-13.7731	0.000129825	1.09547	Downregulated
rfa049-2	553.339	148.113	3.81625	552.331	C31H44N4O5	[M+H]+	-	Sanjoinine G1	Alkaloids	9 ± 0	9 ± 0	1	0	#DIV/0!	0	Insignificant		9 ± 0	13100 ± 2449.49	1455.56	10.5074	0.00164227	1.08915	Upregulated		13100 ± 2449.49	9 ± 0	0.000687023	-10.5074	0.00164227	1.06836	Downregulated
rfa064-1	632.381	289.192	4.96933	631.373	C36H49N5O5	[M+H]+	-	Amphibine-D	Alkaloids	43850 ± 530.72	14500 ± 163.3	0.330673	-1.59652	1.91947e-07	1.13531	Downregulated		43850 ± 530.72	16400 ± 4000.83	0.374002	-1.41888	0.000653149	1.10275	Downregulated		16400 ± 4000.83	14500 ± 163.3	0.884146	-0.177643	0.538946	0.350252	Insignificant
TH0026	89	72	0.657083	88.1	C4H12N2	[M+H]+	C00134	Putrescine	Alkaloids	119004.5 ± 97159.42	980000 ± 81649.66	8.23498	3.04177	0.000659599	1.11219	Upregulated		119004.5 ± 97159.42	847500 ± 46948.55	7.12158	2.8322	0.000672177	1.10255	Upregulated		847500 ± 46948.55	980000 ± 81649.66	1.15634	0.209568	0.117515	0.781965	Insignificant
TH0115	131.1	114.1	0.845833	130.122	C5H14N4	[M+H]+	C00179	Agmatine	Alkaloids	633500 ± 113084.78	1615000 ± 28577.38	2.54933	1.35012	0.00028559	1.12036	Upregulated		633500 ± 113084.78	3055000 ± 110227.04	4.82242	2.26976	2.67516e-05	1.12164	Upregulated		3055000 ± 110227.04	1615000 ± 28577.38	0.528642	-0.919638	5.74512e-05	1.09896	Insignificant
TH0647	277.2	147.2	2.64875	276.159	C14H20N4O2	[M+H]+	-	N'-p-Coumaroyl agmatine	Alkaloids	253000 ± 21228.91	645000 ± 172280.78	2.54941	1.35016	0.0330996	0.962369	Insignificant		253000 ± 21228.91	1715000 ± 208206.63	6.77866	2.761	0.000589068	1.10394	Upregulated		1715000 ± 208206.63	645000 ± 172280.78	0.376093	-1.41084	0.00499389	1.04215	Downregulated
TH1158	146.1	91	4.26208	145.053	C9H7NO	[M+H]+	C00294	Indole-3-carboxaldehyde	Alkaloids	1985000 ± 77567.18	662500 ± 30618.62	0.333753	-1.58315	2.34026e-05	1.13144	Downregulated		1985000 ± 77567.18	1990000 ± 16329.93	1.00252	0.00362942	0.933207	0.0502937	Insignificant		1990000 ± 16329.93	662500 ± 30618.62	0.332915	-1.58678	6.98776e-07	1.10492	Downregulated
TH0046	173.1	131.1	0.75	174.112	C6H14N4O2	[M-H]-	C00062	L-(+)-Arginine	Amino acids and derivatives	2260000 ± 465403.05	3940000 ± 65319.73	1.74336	0.801873	0.00720352	1.05683	Insignificant		2260000 ± 465403.05	10300000 ± 408248.29	4.55752	2.18825	5.17052e-05	1.11978	Upregulated		10300000 ± 408248.29	3940000 ± 65319.73	0.382524	-1.38638	2.64133e-05	1.10102	Downregulated
TH0067	146.1	102	0.77	147.053	C5H9NO4	[M-H]-	C00025	L-Glutamic acid	Amino acids and derivatives	785500 ± 46132.06	2010000 ± 40824.83	2.55888	1.35551	9.52767e-06	1.13301	Upregulated		785500 ± 46132.06	1370000 ± 32659.86	1.74411	0.802493	0.000127184	1.116	Insignificant		1370000 ± 32659.86	2010000 ± 40824.83	1.46715	0.55302	6.53367e-05	1.09838	Insignificant
TH0075	308.1	146.1	0.79	309.106	C11H19NO9	[M-H]-	-	L-Glutamic acid O-glucoside	Amino acids and derivatives	579000 ± 102878.57	977500 ± 34701.1	1.68826	0.755533	0.0065582	1.06044	Insignificant		579000 ± 102878.57	1181000 ± 186977.72	2.03972	1.02837	0.0162749	1.00669	Upregulated		1181000 ± 186977.72	977500 ± 34701.1	0.827688	-0.27284	0.204748	0.66876	Insignificant
TH0085	145.069	109	0.73	146.069	C5H10N2O3	[M-H]-	C00064	L-Glutamine	Amino acids and derivatives	84800 ± 6531.97	253000 ± 8164.97	2.98349	1.577	2.21166e-05	1.13152	Upregulated		84800 ± 6531.97	26150 ± 2408.66	0.308373	-1.69725	0.00028432	1.11099	Downregulated		26150 ± 2408.66	253000 ± 8164.97	9.67495	3.27425	2.96072e-06	1.10412	Upregulated
TH0089	174.1	131.1	0.73	175.096	C6H13N3O3	[M-H]-	C00327	L-Citrulline	Amino acids and derivatives	87600 ± 24005	194500 ± 1224.74	2.22032	1.15077	0.00326426	1.08294	Upregulated		87600 ± 24005	321000 ± 2449.49	3.66438	1.87357	0.000165415	1.11457	Upregulated		321000 ± 2449.49	194500 ± 1224.74	0.605919	-0.722803	3.28983e-07	1.10512	Insignificant
TH0116	189	144	0.795833	188.127	C7H16N4O2	[M+H]+	C01924	H-HomoArg-OH	Amino acids and derivatives	202000 ± 9797.96	325000 ± 15513.44	1.60891	0.686084	0.000690755	1.11148	Insignificant		202000 ± 9797.96	743500 ± 109818.79	3.68069	1.87998	0.00225703	1.08229	Upregulated		743500 ± 109818.79	325000 ± 15513.44	0.437122	-1.19389	0.0059399	1.03593	Downregulated
TH0160	267	115	0.88	268.055	C8H16N2O4S2	[M-H]-	C01817	L-Homocystine	Amino acids and derivatives	1380000 ± 40824.83	585500 ± 22453.66	0.424275	-1.23693	1.75391e-05	1.13173	Downregulated		1380000 ± 40824.83	897500 ± 55930.02	0.650362	-0.620684	0.000594849	1.10409	Insignificant		897500 ± 55930.02	585500 ± 22453.66	0.652368	-0.616243	0.00185212	1.0666	Insignificant
TH0165	170.1	124	0.848333	169.085	C7H11N3O2	[M+H]+	C01152	1-Methylhistidine	Amino acids and derivatives	9 ± 0	74850 ± 1020.62	8316.67	13.0218	5.18467e-08	1.13555	Upregulated		9 ± 0	9 ± 0	1	0	#DIV/0!	0	Insignificant		9 ± 0	74850 ± 1020.62	8316.67	13.0218	5.18467e-08	1.1053	Upregulated
TH0341	613.152	484	1.165	612.152	C20H32N6O12S2	[M+H]+	C00127	Glutathione oxidized	Amino acids and derivatives	29350 ± 3061.86	87850 ± 4123.31	2.99319	1.58168	8.68624e-05	1.12727	Upregulated		29350 ± 3061.86	15300 ± 653.2	0.521295	-0.939829	0.00315732	1.07441	Insignificant		15300 ± 653.2	87850 ± 4123.31	5.74183	2.52151	1.62658e-05	1.10215	Upregulated
TH0381	217.1	70	1.12333	216.122	C8H16N4O3	[M+H]+	-	Nα-Acetyl-L-arginine	Amino acids and derivatives	3215000 ± 428660.7	4040000 ± 48989.79	1.25661	0.329537	0.05386	0.914271	Insignificant		3215000 ± 428660.7	8990000 ± 16329.93	2.79627	1.4835	4.48386e-05	1.12027	Upregulated		8990000 ± 16329.93	4040000 ± 48989.79	0.449388	-1.15397	1.77603e-08	1.10548	Downregulated
TH0515	189.1	86	2.0375	188.116	C8H16N2O3	[M+H]+	C02155	N-Glycyl-L-leucine	Amino acids and derivatives	6305000 ± 322516.15	3150000 ± 24494.9	0.499603	-1.00114	0.000160041	1.12374	Downregulated		6305000 ± 322516.15	5355000 ± 53072.28	0.849326	-0.23561	0.0147272	1.01298	Insignificant		5355000 ± 53072.28	3150000 ± 24494.9	0.588235	-0.765535	7.39002e-07	1.10468	Insignificant
TH0751	110.1	66	3.01	111.032	C5H5NO2	[M-H]-	C05942	Pyrrole-2-carboxylic acid	Amino acids and derivatives	81400 ± 1877.94	40150 ± 694.02	0.493243	-1.01963	8.25887e-06	1.13323	Downregulated		81400 ± 1877.94	35800 ± 979.8	0.439803	-1.18507	6.93366e-06	1.12401	Downregulated		35800 ± 979.8	40150 ± 694.02	1.12151	0.16544	0.00686913	1.02977	Insignificant
TH0677	339.1	177	2.78	340.079	C15H16O9	[M-H]-	C09264	Esculin (6,7-Dihydroxycoumarin-6-glucoside)	Coumarins	574666.67 ± 38655.17	282000 ± 4242.64	0.490719	-1.02703	0.000441259	1.11631	Downregulated		574666.67 ± 38655.17	320666.67 ± 24984.44	0.558005	-0.841651	0.00145442	1.09183	Insignificant		320666.67 ± 24984.44	282000 ± 4242.64	0.879418	-0.185379	0.0971294	0.811341	Insignificant
TH0809	177	133.2	3.34	178.027	C9H6O4	[M-H]-	C09263	Esculetin (6,7-dihydroxycoumarin)	Coumarins	262666.67 ± 32998.32	270333.33 ± 10842.3	1.02919	0.0415063	0.770519	0.174822	Insignificant		262666.67 ± 32998.32	976000 ± 33941.13	3.71574	1.89365	2.86691e-05	1.12156	Upregulated		976000 ± 33941.13	270333.33 ± 10842.3	0.276981	-1.85214	9.66751e-06	1.10268	Downregulated
TH1017	339.1	177.2	3.90292	338.079	C19H14O6	[M+H]+	-	O-Feruloyl hydroxylcoumarin	Coumarins	341333.33 ± 9428.09	402666.67 ± 8013.88	1.17969	0.238405	0.00218062	1.092	Insignificant		341333.33 ± 9428.09	115333.33 ± 14613.54	0.337891	-1.56537	5.15733e-05	1.12014	Downregulated		115333.33 ± 14613.54	402666.67 ± 8013.88	3.49133	1.80378	1.67914e-05	1.10177	Upregulated
TH1088	191	104	4.07	192.042	C10H8O4	[M-H]-	-	Scopoletin (7-Hydroxy-5-methoxycoumarin)	Coumarins	467666.67 ± 134821.69	37433.33 ± 1602.78	0.0800428	-3.64309	0.0107186	1.03855	Downregulated		467666.67 ± 134821.69	369333.33 ± 52797.31	0.789736	-0.340557	0.391219	0.48975	Insignificant		369333.33 ± 52797.31	37433.33 ± 1602.78	0.101354	-3.30253	0.000886144	1.07876	Downregulated
TH1138	457.2	209.2	4.34458	456.194	C29H28O5	[M+H]+	-	8-Methyl-2-oxo-4-phenyl-2H-chromen-7-yl 4-(hexyloxy)benzoate	Coumarins	57700 ± 1979.9	168000 ± 0	2.91161	1.54182	1.55559e-07	1.13539	Upregulated		57700 ± 1979.9	283333.33 ± 19327.59	4.91046	2.29586	8.04633e-05	1.11842	Upregulated		283333.33 ± 19327.59	168000 ± 0	0.592941	-0.754039	0.0010799	1.07556	Insignificant
TH1316	161	105	5.97958	160.052	C10H8O2	[M+H]+	-	6-MethylCoumarin	Coumarins	439333.33 ± 12256.52	489000 ± 11313.71	1.11305	0.154519	0.0135754	1.02565	Insignificant		439333.33 ± 12256.52	96003 ± 67878.01	0.21852	-2.19416	0.00214657	1.08311	Downregulated		96003 ± 67878.01	489000 ± 11313.71	5.09359	2.34868	0.00127679	1.07332	Upregulated
mws2118-1	435.13	166.7	4.36	436.137	C21H24O10	[M-H]-	C01604	Phloridzin	Flavonoids	72400 ± 5225.58	314000 ± 17962.92	4.33702	2.1167	5.2862e-05	1.12905	Upregulated		72400 ± 5225.58	307500 ± 23270.15	4.24724	2.08652	0.000153553	1.11513	Upregulated		307500 ± 23270.15	314000 ± 17962.92	1.02114	0.0301781	0.770132	0.170368	Insignificant
mws2185-1	623.169	315.1	3.96	624.169	C28H32O16	[M-H]-	-	Narcissoside	Flavonoids	264000 ± 26944.39	3385000 ± 232701.53	12.822	3.68055	4.67271e-05	1.12942	Upregulated		264000 ± 26944.39	469500 ± 15105.19	1.77841	0.830587	0.000711331	1.10173	Insignificant		469500 ± 15105.19	3385000 ± 232701.53	7.2098	2.84996	6.01012e-05	1.09823	Upregulated
mws2206-1	291.079	139.1	3.0225	290.079	C15H14O6	[M+H]+	C06562	Catechin	Flavonoids	200500 ± 42866.07	313500 ± 117167.26	1.56359	0.644863	0.269458	0.612945	Insignificant		200500 ± 42866.07	1450000 ± 236784.01	7.23192	2.85438	0.00183103	1.08669	Upregulated		1450000 ± 236784.01	313500 ± 117167.26	0.216207	-2.20952	0.00368995	1.05109	Downregulated
mws2215-2	465.096	303	3.66958	464.096	C21H20O12	[M+H]+	-	Quercetin 3-O-glucoside (Isotrifoliin,Isoquercitroside)	Flavonoids	26450000 ± 1347219.36	34900000 ± 1877942.14	1.31947	0.399959	0.00664964	1.05963	Insignificant		26450000 ± 1347219.36	73750000 ± 694022.09	2.78828	1.47938	1.57528e-06	1.12528	Upregulated		73750000 ± 694022.09	34900000 ± 1877942.14	0.47322	-1.07942	1.04862e-05	1.10286	Downregulated
rfa055-1	595.166	287.055	3.70875	594.158	C27H30O15	[M+H]+	-	Nicotiflorin	Flavonoids	748000 ± 35109.35	607500 ± 9389.71	0.812166	-0.300154	0.00544421	1.06602	Insignificant		748000 ± 35109.35	3105000 ± 77567.18	4.15107	2.05348	2.54309e-06	1.12502	Upregulated		3105000 ± 77567.18	607500 ± 9389.71	0.195652	-2.35364	1.43219e-06	1.10442	Downregulated
rfa226-1	595.136	255	3.54	596.174	C27H32O15	[M-H]-	-	Eriocitren	Flavonoids	4665 ± 387.84	6005 ± 444.99	1.28725	0.364287	0.0325763	0.964594	Insignificant		4665 ± 387.84	12600 ± 653.2	2.70096	1.43347	0.000122244	1.11634	Upregulated		12600 ± 653.2	6005 ± 444.99	0.476587	-1.06919	0.000295149	1.09005	Downregulated
Rfa227-2	597	387	3.75	598.19	C27H34O15	[M-H]-	-	Phloretin-3.,5.-di-glucoside	Flavonoids	760000 ± 7348.47	1440000 ± 8164.97	1.89474	0.921997	1.02059e-07	1.13549	Insignificant		760000 ± 7348.47	2510000 ± 65319.73	3.30263	1.72362	2.97167e-06	1.12484	Upregulated		2510000 ± 65319.73	1440000 ± 8164.97	0.573705	-0.801619	2.12198e-05	1.10156	Insignificant
rfa233-1	609	301	3.7	610.153	C27H30O16	[M-H]-	-	Quercetin-3-O-robinobioside	Flavonoids	7665000 ± 722599.47	11400000 ± 163299.32	1.48728	0.572676	0.00204585	1.09405	Insignificant		7665000 ± 722599.47	27100000 ± 816496.58	3.53555	1.82194	1.47042e-05	1.12296	Upregulated		27100000 ± 816496.58	11400000 ± 163299.32	0.420664	-1.24926	1.17575e-05	1.10238	Downregulated
rfa237-1	623.162	315	4	624.169	C28H32O16	[M-H]-	-	Rhamnazin-3-O-rutinoside	Flavonoids	255000 ± 20412.41	3495000 ± 44907.31	13.7059	3.77672	8.05339e-08	1.13551	Upregulated		255000 ± 20412.41	479000 ± 8164.97	1.87843	0.909528	0.000134826	1.1157	Insignificant		479000 ± 8164.97	3495000 ± 44907.31	7.29645	2.86719	7.86234e-08	1.10524	Upregulated
rfa250-3	577	289	3.1	-	-	-	-	dimer B type	Flavonoids	134500 ± 2857.74	151500 ± 38783.59	1.12639	0.171712	0.569896	0.335373	Insignificant		134500 ± 2857.74	1056000 ± 60420.75	7.8513	2.97293	2.74526e-05	1.12158	Upregulated		1056000 ± 60420.75	151500 ± 38783.59	0.143466	-2.80122	5.83203e-05	1.09897	Downregulated
TH0616	447.3	284.7	2.46	-	-	-	C08604	Cyanidin 3-O-glucoside (Kuromanin)	Flavonoids	437500 ± 22453.66	341500 ± 408.25	0.780571	-0.357397	0.0037766	1.07769	Insignificant		437500 ± 22453.66	141500 ± 11022.7	0.323429	-1.62848	7.47038e-05	1.11856	Downregulated		141500 ± 11022.7	341500 ± 408.25	2.41343	1.27108	1.3738e-05	1.10207	Upregulated
TH0637	595	287	2.645	595.166	C27H31O15	[M]+	C08620	Cyanidin 3-O-rutinoside (Keracyanin)	Flavonoids	20150 ± 4368.26	17200 ± 1796.29	0.853598	-0.228371	0.426971	0.457293	Insignificant		20150 ± 4368.26	88200 ± 15350.14	4.37717	2.13	0.00381204	1.06897	Upregulated		88200 ± 15350.14	17200 ± 1796.29	0.195011	-2.35837	0.00289509	1.05719	Downregulated
TH0689	307	139	2.75417	306.074	C15H14O7	[M+H]+	C12136	Epigallocatechin (EGC)	Flavonoids	73600 ± 5797.13	24400 ± 7920.02	0.331522	-1.59282	0.00209056	1.09283	Downregulated		73600 ± 5797.13	40800 ± 15758.38	0.554348	-0.851137	0.050715	0.912857	Insignificant		40800 ± 15758.38	24400 ± 7920.02	0.598039	-0.741688	0.258815	0.609638	Insignificant
TH0802	289	245	3.33	290.079	C15H14O6	[M-H]-	C09727	L-Epicatechin	Flavonoids	74650 ± 8369.09	112600 ± 35435.95	1.50837	0.592993	0.214491	0.674035	Insignificant		74650 ± 8369.09	278000 ± 24494.9	3.72405	1.89687	0.000373437	1.10852	Upregulated		278000 ± 24494.9	112600 ± 35435.95	0.405036	-1.30388	0.00558006	1.03853	Downregulated
TH0830	457.2	169	3.33	458.085	C22H18O11	[M-H]-	-	Gallate catechin gallate (GCG)	Flavonoids	67500 ± 6287.02	17580 ± 6466.65	0.260444	-1.94095	0.00143817	1.10011	Downregulated		67500 ± 6287.02	9390 ± 3764.05	0.139111	-2.84569	0.000359978	1.10906	Downregulated		9390 ± 3764.05	17580 ± 6466.65	1.8722	0.904738	0.196546	0.674136	Insignificant
TH0881	287	213	3.55375	287.056	C15H11O6	[M]+	C05905	Cyanidin	Flavonoids	85800 ± 5143.93	57200 ± 2204.54	0.666667	-0.584963	0.00194436	1.09413	Insignificant		85800 ± 5143.93	350000 ± 7348.47	4.07925	2.02831	1.98542e-06	1.12519	Upregulated		350000 ± 7348.47	57200 ± 2204.54	0.163429	-2.61327	7.05431e-07	1.10471	Downregulated
TH0921	609.153	301	3.69	610.153	C27H30O16	[M-H]-	C05625	Rutin	Flavonoids	10115000 ± 722599.47	13500000 ± 571547.61	1.33465	0.416463	0.00653419	1.06045	Insignificant		10115000 ± 722599.47	31550000 ± 285773.8	3.11913	1.64114	2.57933e-06	1.12499	Upregulated		31550000 ± 285773.8	13500000 ± 571547.61	0.427892	-1.22468	2.34639e-06	1.10426	Downregulated
TH0923	273	229	3.64	274.084	C15H14O5	[M-H]-	-	Tetrahydroxyflavan	Flavonoids	119000 ± 816.5	55550 ± 3715.06	0.466807	-1.0991	1.91433e-05	1.13165	Downregulated		119000 ± 816.5	61950 ± 1673.82	0.520588	-0.941785	1.69734e-06	1.1253	Insignificant		61950 ± 1673.82	55550 ± 3715.06	0.896691	-0.157317	0.0904865	0.820343	Insignificant	1.11521
TH0955	433.121	313	3.75	434.121	C21H22O10	[M-H]-	-	Isohemiphloin	Flavonoids	637500 ± 28985.63	368000 ± 6531.97	0.577255	-0.79272	0.000212921	1.12192	Insignificant		637500 ± 28985.63	843500 ± 30618.62	1.32314	0.403963	0.00230138	1.08213	Insignificant		843500 ± 30618.62	368000 ± 6531.97	0.436277	-1.19668	2.77868e-05	1.1007	Downregulated
TH0970	521.1	329.2	3.8	522.101	C23H22O14	[M-H]-	-	Tricin O-saccharic acid	Flavonoids	360500 ± 27352.64	661500 ± 8573.21	1.83495	0.875742	0.000119729	1.12584	Insignificant		360500 ± 27352.64	739500 ± 45315.56	2.05132	1.03655	0.00053536	1.1052	Upregulated		739500 ± 45315.56	661500 ± 8573.21	0.894523	-0.160809	0.0750205	0.847431	Insignificant
TH0980	465	303	3.64625	464.095	C21H20O12	[M+H]+	C05623	Quercetin 3-O-glucoside (Isotrifoliin)	Flavonoids	26250000 ± 2327015.26	33050000 ± 2408664.91	1.25905	0.332333	0.045405	0.932656	Insignificant		26250000 ± 2327015.26	70600000 ± 1796292.48	2.68952	1.42735	2.8535e-05	1.12157	Upregulated		70600000 ± 1796292.48	33050000 ± 2408664.91	0.46813	-1.09502	6.02079e-05	1.09868	Downregulated
TH0995	451	289	3.85833	450.116	C21H22O11	[M+H]+	-	Eriodictyol 7-O-glucoside	Flavonoids	9 ± 0	46300 ± 1388.04	5144.44	12.3288	1.20898e-06	1.13474	Upregulated		9 ± 0	165000 ± 13880.44	18333.3	14.1622	7.33984e-05	1.1185	Upregulated		165000 ± 13880.44	46300 ± 1388.04	0.280606	-1.83338	0.000273408	1.0909	Downregulated
TH0998	447.3	285.2	3.85	448.101	C21H20O11	[M-H]-	-	Luteolin 7-O-glucoside (Cynaroside)	Flavonoids	28700 ± 3510.94	27400 ± 1714.64	0.954704	-0.0668748	0.662488	0.258508	Insignificant		28700 ± 3510.94	165500 ± 408.25	5.76655	2.52771	6.67018e-07	1.1257	Upregulated		165500 ± 408.25	27400 ± 1714.64	0.165559	-2.59458	3.97805e-08	1.10543	Downregulated
TH1001	449	287	3.86625	448.101	C21H20O11	[M+H]+	C12626	Kaempferol 3-O-galactoside (Trifolin)	Flavonoids	1955000 ± 44907.31	2125000 ± 102062.07	1.08696	0.120294	0.0973129	0.833093	Insignificant		1955000 ± 44907.31	7540000 ± 310268.7	3.85678	1.9474	1.47371e-05	1.12288	Upregulated		7540000 ± 310268.7	2125000 ± 102062.07	0.28183	-1.8271	1.96174e-05	1.10176	Downregulated
TH1010	595.159	287	3.87125	594.158	C27H30O15	[M+H]+	-	flavonoid(287-O-rutinoside)	Flavonoids	5180000 ± 489897.95	5750000 ± 440908.15	1.11004	0.15061	0.288437	0.593857	Insignificant		5180000 ± 489897.95	17950000 ± 612372.44	3.46525	1.79296	2.10687e-05	1.12218	Upregulated		17950000 ± 612372.44	5750000 ± 440908.15	0.320334	-1.64235	2.16755e-05	1.10132	Downregulated
TH1038	623.169	314	3.92	624.169	C28H32O16	[M-H]-	-	Isorhamnetin O-rutinoside	Flavonoids	85400 ± 2612.79	1675000 ± 61237.24	19.6136	4.29378	3.29938e-06	1.13407	Upregulated		85400 ± 2612.79	228500 ± 14288.69	2.67564	1.41989	0.000153922	1.11493	Upregulated		228500 ± 14288.69	1675000 ± 61237.24	7.33042	2.8739	5.32349e-06	1.10328	Upregulated
TH1060	435.085	303	3.99792	434.085	C20H18O11	[M+H]+	-	Quercetin-3-O-arabinofuranoside (Avicularin)	Flavonoids	87500 ± 5143.93	107100 ± 12165.8	1.224	0.291604	0.103826	0.822808	Insignificant		87500 ± 5143.93	283000 ± 4898.98	3.23429	1.69345	2.60309e-06	1.12499	Upregulated		283000 ± 4898.98	107100 ± 12165.8	0.378445	-1.40184	4.55107e-05	1.09913	Downregulated
TH1092	449	303	4.00875	448.101	C21H20O11	[M+H]+	-	Quercetin 3-O-a-L-rhamnoside (Quercitrin)	Flavonoids	468000 ± 51439.28	787000 ± 38375.34	1.68162	0.749855	0.00215779	1.09286	Insignificant		468000 ± 51439.28	1680000 ± 16329.93	3.58974	1.84388	5.85865e-06	1.12421	Upregulated		1680000 ± 16329.93	787000 ± 38375.34	0.468452	-1.09403	7.08435e-06	1.10302	Downregulated
TH1106	433	271	4.21	434.121	C21H22O10	[M-H]-	-	Prunin	Flavonoids	10850 ± 40.82	5854.5 ± 4772.83	0.539585	-0.890077	0.21294	0.675804	Insignificant		10850 ± 40.82	50800 ± 326.6	4.68203	2.22713	6.90956e-09	1.12639	Upregulated		50800 ± 326.6	5854.5 ± 4772.83	0.115246	-3.11721	0.000185474	1.09363	Downregulated
TH1137	269	241	4.42	270.053	C15H10O5	[M-H]-	C14314	6-Hydroxydaidzein	Flavonoids	10475 ± 510.31	1544.5 ± 1253.73	0.147446	-2.76174	0.000734537	1.11065	Downregulated		10475 ± 510.31	8610 ± 718.52	0.821957	-0.282865	0.0402283	0.936795	Insignificant		8610 ± 718.52	1544.5 ± 1253.73	0.179384	-2.47887	0.00229496	1.06158	Downregulated
TH1172	287.06	259	4.56	288.063	C15H12O6	[M-H]-	C00974	Aromadedrin (Dihydrokaempferol)	Flavonoids	80950 ± 5021.45	51750 ± 367.42	0.639284	-0.645472	0.00120408	1.10298	Insignificant		80950 ± 5021.45	208000 ± 0	2.56949	1.36148	3.64127e-06	1.12469	Upregulated		208000 ± 0	51750 ± 367.42	0.248798	-2.00695	4.58639e-11	1.10554	Downregulated
TH1217	301	151	5.05	302.043	C15H10O7	[M-H]-	C10105	Morin	Flavonoids	12675 ± 2388.25	13700 ± 408.25	1.08087	0.11219	0.581882	0.327338	Insignificant		12675 ± 2388.25	31500 ± 979.8	2.48521	1.31337	0.000498708	1.10586	Upregulated		31500 ± 979.8	13700 ± 408.25	0.434921	-1.20118	1.87444e-05	1.10143	Downregulated
TH1245	271.07	151	5.54	272.068	C15H12O5	[M-H]-	C06561	4,2',4',6'-Tetrahydroxychalcone	Flavonoids	70050 ± 1918.77	48300 ± 2204.54	0.689507	-0.536362	0.000460938	1.11554	Insignificant		70050 ± 1918.77	149500 ± 2041.24	2.13419	1.09369	2.30926e-06	1.12508	Upregulated		149500 ± 2041.24	48300 ± 2204.54	0.323077	-1.63005	1.16185e-06	1.10445	Downregulated
TH1250	273	153	5.59042	272.068	C15H12O5	[M+H]+	C09826	Pinobanksin	Flavonoids	164500 ± 1224.74	99250 ± 7144.35	0.603343	-0.728949	0.000219341	1.12192	Insignificant		164500 ± 1224.74	309500 ± 3674.23	1.88146	0.911852	7.61675e-07	1.12563	Insignificant		309500 ± 3674.23	99250 ± 7144.35	0.320679	-1.6408	3.18212e-06	1.10385	Downregulated
TH1252	273.084	167	5.47	274.084	C15H14O5	[M-H]-	C00774	Phloretin	Flavonoids	17000 ± 1143.1	43500 ± 1877.94	2.55882	1.35548	6.94549e-05	1.12816	Upregulated		17000 ± 1143.1	32850 ± 122.47	1.93235	0.950359	4.07981e-05	1.12056	Insignificant		32850 ± 122.47	43500 ± 1877.94	1.3242	0.405122	0.00132192	1.07327	Insignificant
TH1265	271.07	151	5.54	272.068	C15H12O5	[M-H]-	C09614	Butin	Flavonoids	72900 ± 898.15	46450 ± 1755.47	0.637174	-0.65024	4.54896e-05	1.12939	Insignificant		72900 ± 898.15	147000 ± 4898.98	2.01646	1.01183	3.01608e-05	1.12146	Upregulated		147000 ± 4898.98	46450 ± 1755.47	0.315986	-1.66207	1.06671e-05	1.10243	Downregulated
TH1415	239	105	7.69542	238.063	C15H10O3	[M+H]+	C01495	3-Hydroxyflavone	Flavonoids	222000 ± 20412.41	101850 ± 13186.42	0.458784	-1.12411	0.00220136	1.09244	Downregulated		222000 ± 20412.41	170500 ± 2857.74	0.768018	-0.380788	0.0241529	0.980254	Insignificant		170500 ± 2857.74	101850 ± 13186.42	0.597361	-0.743326	0.00197676	1.06599	Insignificant
TH1272	412.3	184	5.57417	411.239	C18H38NO7P	[M+H]+	-	LysoPC 10:0	Lipids	123533.33 ± 24701.6	540333.33 ± 55625.73	4.37399	2.12895	0.000636149	1.11217	Upregulated		123533.33 ± 24701.6	289666.67 ± 471.4	2.34485	1.22949	0.000682535	1.102	Upregulated		289666.67 ± 471.4	540333.33 ± 55625.73	1.86536	0.899456	0.00310985	1.05468	Insignificant
TH1343	538.1	184.4	6.70042	537.379	C27H56NO7P	[M+H]+	-	LysoPC 19:0	Lipids	1943333.33 ± 292270.8	664003 ± 469514.66	0.341683	-1.54927	0.030749	0.968962	Insignificant		1943333.33 ± 292270.8	3440000 ± 98994.95	1.77015	0.823875	0.0023654	1.08115	Insignificant		3440000 ± 98994.95	664003 ± 469514.66	0.193024	-2.37315	0.00121543	1.07378	Downregulated
TH1346	318.3	60.1	6.84958	317.293	C18H39NO3	[M+H]+	C12144	4-Hydroxysphinganine	Lipids	18900000 ± 2545584.41	10926666.67 ± 1395357.38	0.578131	-0.790533	0.0177756	1.01006	Insignificant		18900000 ± 2545584.41	23366666.67 ± 329983.16	1.23633	0.306066	0.0696247	0.87326	Insignificant		23366666.67 ± 329983.16	10926666.67 ± 1395357.38	0.467618	-1.0966	0.000253412	1.0912	Downregulated
TH1364	318.3	60.1	7.12333	317.293	C18H39NO3	[M+H]+	-	Hydroxysphinganine	Lipids	19133333.33 ± 2639865.32	10920000 ± 1329360.75	0.570732	-0.809115	0.0171052	1.0125	Insignificant		19133333.33 ± 2639865.32	23233333.33 ± 94280.9	1.21429	0.280108	0.0931677	0.831552	Insignificant		23233333.33 ± 94280.9	10920000 ± 1329360.75	0.470014	-1.08922	0.000198038	1.09289	Downregulated
TH1388	492.3	184	7.42292	491.301	C24H46NO7P	[M+H]+	-	LysoPC 16:2 (2n isomer)	Lipids	1119333.33 ± 99937.76	1140000 ± 127279.22	1.01846	0.0263941	0.865456	0.101512	Insignificant		1119333.33 ± 99937.76	5880000 ± 113137.08	5.25313	2.39318	1.51134e-06	1.12521	Upregulated		5880000 ± 113137.08	1140000 ± 127279.22	0.193878	-2.36678	2.48833e-06	1.10418	Downregulated
TH1390	426.3	285.2	7.43833	425.254	C19H40NO7P	[M+H]+	-	LysoPE 14:0	Lipids	269666.67 ± 31584.1	1546666.67 ± 37712.36	5.73548	2.51991	3.2865e-06	1.13405	Upregulated		269666.67 ± 31584.1	1603333.33 ± 65996.63	5.94561	2.57183	1.34515e-05	1.12317	Upregulated		1603333.33 ± 65996.63	1546666.67 ± 37712.36	0.964657	-0.0519121	0.351219	0.515105	Insignificant
TH1395	480.1	184.5	7.31208	479.301	C23H46NO7P	[M+H]+	-	LysoPC 15:1	Lipids	20500 ± 1697.06	32566.67 ± 2357.02	1.58862	0.667772	0.0041921	1.07498	Insignificant		20500 ± 1697.06	145000 ± 5656.85	7.07317	2.82236	7.53904e-06	1.12403	Upregulated		145000 ± 5656.85	32566.67 ± 2357.02	0.224598	-2.15458	1.3109e-05	1.10224	Downregulated
TH1397	468.3	184	7.45792	467.301	C22H46NO7P	[M+H]+	-	LysoPC 14:0	Lipids	2143333.33 ± 292270.8	9980000 ± 438406.2	4.6563	2.21918	3.01966e-05	1.1306	Upregulated		2143333.33 ± 292270.8	12866666.67 ± 895668.59	6.00311	2.58571	8.71279e-05	1.11804	Upregulated		12866666.67 ± 895668.59	9980000 ± 438406.2	0.775648	-0.366527	0.0149286	0.993106	Insignificant
TH1398	309.1	209.1	7.44	310.214	C18H30O4	[M-H]-	-	9-HpOTrE	Lipids	150666.67 ± 3771.24	434333.33 ± 40540.79	2.88274	1.52744	0.000595195	1.11316	Upregulated		150666.67 ± 3771.24	394666.67 ± 11785.11	2.61947	1.38927	9.83629e-06	1.12375	Upregulated		394666.67 ± 11785.11	434333.33 ± 40540.79	1.10051	0.138168	0.254672	0.612359	Insignificant
TH1403	694.1	353.7	7.49667	-	-	-	-	DGMG (18:1)	Lipids	92766.67 ± 10229.48	94900 ± 8626.7	1.023	0.0328016	0.832671	0.127135	Insignificant		92766.67 ± 10229.48	359666.67 ± 8956.69	3.87711	1.95498	1.00151e-05	1.12355	Upregulated		359666.67 ± 8956.69	94900 ± 8626.7	0.263855	-1.92218	7.24615e-06	1.10306	Downregulated
TH1404	387.1	331.1	7.54	386.355	C27H46O	[M+H]+	C00187	Cholesterol	Lipids	736000 ± 60811.18	915333.33 ± 81552.98	1.24366	0.314591	0.0672653	0.886314	Insignificant		736000 ± 60811.18	409333.33 ± 3771.24	0.556159	-0.84643	0.0016225	1.08874	Insignificant		409333.33 ± 3771.24	915333.33 ± 81552.98	2.23616	1.16102	0.00093396	1.07797	Upregulated
TH1417	494.3	184.2	7.83833	493.317	C24H48NO7P	[M+H]+	-	LysoPC 16:1	Lipids	94366666.67 ± 7259629.62	75200000 ± 9616652.22	0.796892	-0.327545	0.0876842	0.849237	Insignificant		94366666.67 ± 7259629.62	290333333.33 ± 471404.52	3.07665	1.62136	2.83585e-06	1.12482	Upregulated		290333333.33 ± 471404.52	75200000 ± 9616652.22	0.259013	-1.94891	5.97787e-06	1.10338	Downregulated
TH1420	482.3	184.1	8.03583	481.317	C23H48NO7P	[M+H]+	-	LysoPC 15:0	Lipids	265333.33 ± 15084.94	1014000 ± 25455.84	3.82161	1.93418	3.64122e-06	1.13396	Upregulated		265333.33 ± 15084.94	2116666.67 ± 61282.59	7.97739	2.99592	2.01798e-06	1.12523	Upregulated		2116666.67 ± 61282.59	1014000 ± 25455.84	0.479055	-1.06174	1.944e-05	1.10152	Downregulated
TH1423	355.1	147.2	8.05208	354.277	C21H38O4	[M+H]+	-	MAG (18:2) isomer1	Lipids	9 ± 0	9439.33 ± 13336.51	1048.81	10.0345	0.373901	0.507544	Insignificant		9 ± 0	33600 ± 6222.54	3733.33	11.8662	0.00158109	1.08918	Upregulated		33600 ± 6222.54	9439.33 ± 13336.51	0.280933	-1.8317	0.0809826	0.838141	Insignificant
TH1433	478.6	460.6	8.0925	477.286	C23H44NO7P	[M+H]+	-	LysoPE 18:2	Lipids	132000 ± 16970.56	168000 ± 35355.34	1.27273	0.347923	0.264014	0.617871	Insignificant		132000 ± 16970.56	299333.33 ± 7542.47	2.26768	1.18122	0.000218522	1.11247	Upregulated		299333.33 ± 7542.47	168000 ± 35355.34	0.561247	-0.833292	0.006802	1.03048	Insignificant
TH1439	277.216	93.1	8.39167	276.209	C18H28O2	[M+H]+	-	14,15-Dehydrocrepenynic acid	Lipids	30166666.67 ± 1084230.4	57366666.67 ± 2875567.58	1.90166	0.927257	0.000234375	1.12163	Insignificant		30166666.67 ± 1084230.4	63600000 ± 707106.78	2.10829	1.07607	3.35369e-06	1.12492	Upregulated		63600000 ± 707106.78	57366666.67 ± 2875567.58	0.901992	-0.148814	0.0408644	0.917307	Insignificant
TH1446	309.1	291.3	8.41	310.214	C18H30O4	[M-H]-	-	13-HpOTrE(r)	Lipids	1083333.33 ± 32998.32	4396666.67 ± 428978.11	4.05846	2.02093	0.000403526	1.11717	Upregulated		1083333.33 ± 32998.32	2403333.33 ± 23570.23	2.21846	1.14956	1.33189e-06	1.12551	Upregulated		2403333.33 ± 23570.23	4396666.67 ± 428978.11	1.8294	0.871373	0.00279065	1.05767	Insignificant
TH1452	518.3	459.3	8.69708	517.317	C26H48NO7P	[M+H]+	-	LysoPC 18:3	Lipids	8383333.33 ± 1847905.72	132666666.67 ± 6599663.29	15.825	3.98414	1.37308e-05	1.13228	Upregulated		8383333.33 ± 1847905.72	68600000 ± 989949.49	8.1829	3.03261	2.19453e-06	1.12498	Upregulated		68600000 ± 989949.49	132666666.67 ± 6599663.29	1.93392	0.951525	0.000170385	1.09366	Insignificant
TH1455	452	255.3	8.63	453.286	C21H44NO7P	[M-H]-	-	LysoPE 16:0	Lipids	497000 ± 36769.55	4160000 ± 678822.51	8.37022	3.06527	0.0015923	1.09844	Upregulated		497000 ± 36769.55	4303333.33 ± 914524.77	8.65862	3.11414	0.00417696	1.06711	Upregulated		4303333.33 ± 914524.77	4160000 ± 678822.51	0.966692	-0.0488711	0.86739	0.0976023	Insignificant
TH1457	496.3	184.2	8.68958	495.332	C24H50NO7P	[M+H]+	-	LysoPC 16:0	Lipids	23100000 ± 4525483.4	87933333.33 ± 3724095.71	3.80664	1.92852	9.74956e-05	1.12651	Upregulated		23100000 ± 4525483.4	176333333.33 ± 3771236.17	7.63348	2.93234	3.26029e-06	1.1248	Upregulated		176333333.33 ± 3771236.17	87933333.33 ± 3724095.71	0.498677	-1.00382	1.91529e-05	1.10158	Downregulated
TH1461	478.1	281.2	8.75	479.301	C23H46NO7P	[M-H]-	-	LysoPE 18:1	Lipids	3316666.67 ± 372409.57	1060000 ± 70710.68	0.319598	-1.64567	0.00108965	1.10514	Downregulated		3316666.67 ± 372409.57	9376666.67 ± 89566.86	2.82714	1.49934	2.36247e-05	1.12188	Upregulated		9376666.67 ± 89566.86	1060000 ± 70710.68	0.113047	-3.14501	5.31364e-08	1.10534	Downregulated
TH1464	544.4	485.2	8.98125	543.332	C28H50NO7P	[M+H]+	-	LysoPC 20:4	Lipids	9990000 ± 1145512.99	4380000 ± 480832.61	0.438438	-1.18955	0.00308561	1.08404	Downregulated		9990000 ± 1145512.99	49800000 ± 989949.49	4.98498	2.31759	3.12275e-06	1.12484	Upregulated		49800000 ± 989949.49	4380000 ± 480832.61	0.0879518	-3.50714	5.16042e-07	1.10489	Downregulated
TH1468	534.4	263.3	8.97208	-	-	-	-	MGMG (18:2) isomer1	Lipids	70133.33 ± 4054.08	133000 ± 14142.14	1.89639	0.923254	0.00378159	1.07808	Insignificant		70133.33 ± 4054.08	257666.67 ± 17913.37	3.67395	1.87733	0.000133695	1.11549	Upregulated		257666.67 ± 17913.37	133000 ± 14142.14	0.516171	-0.95408	0.00151201	1.07051	Insignificant
TH1473	293.2	275.1	9.06	294.219	C18H30O3	[M-H]-	C14766	9-KODE	Lipids	194333.33 ± 6599.66	434666.67 ± 10370.9	2.23671	1.16138	1.01777e-05	1.13281	Upregulated		194333.33 ± 6599.66	604000 ± 25455.84	3.10806	1.63602	2.51236e-05	1.12199	Upregulated		604000 ± 25455.84	434666.67 ± 10370.9	0.719647	-0.474639	0.00095596	1.07731	Insignificant
TH1474	295.2	179.2	9.16208	294.219	C18H30O3	[M+H]+	-	9-Hydroxy-(10E,12Z,15Z)-octadecatrienoic acid	Lipids	19800000 ± 424264.07	45733333.33 ± 754247.23	2.30976	1.20775	1.85303e-06	1.13447	Upregulated		19800000 ± 424264.07	26466666.67 ± 754247.23	1.3367	0.418676	0.00040298	1.10811	Insignificant		26466666.67 ± 754247.23	45733333.33 ± 754247.23	1.72796	0.78907	1.39494e-05	1.1022	Insignificant
TH1476	548.36	184	9.1975	547.364	C28H54NO7P	[M+H]+	-	LysoPC 20:2 (2n isomer)	Lipids	538666.67 ± 55625.73	140666.67 ± 32055.51	0.261139	-1.93711	0.000933185	1.10746	Downregulated		538666.67 ± 55625.73	3663333.33 ± 207417.99	6.80074	2.76569	3.29444e-05	1.12133	Upregulated		3663333.33 ± 207417.99	140666.67 ± 32055.51	0.0383985	-4.7028	1.86798e-05	1.10159	Downregulated
TH1477	510.1	184.4	9.10792	509.348	C25H52NO7P	[M+H]+	-	LysoPC 17:0	Lipids	369333.33 ± 84381.41	2480000 ± 240416.31	6.7148	2.74734	0.000303645	1.11947	Upregulated		369333.33 ± 84381.41	3016666.67 ± 18856.18	8.16787	3.02996	1.7007e-06	1.12521	Upregulated		3016666.67 ± 18856.18	2480000 ± 240416.31	0.822099	-0.282615	0.0346072	0.933305	Insignificant
TH1479	199	181	9.52	200.178	C12H24O2	[M-H]-	C02679	Lauric acid (C12:0)	Lipids	1826666.67 ± 32998.32	1690000 ± 0	0.925182	-0.11219	0.0042403	1.07499	Insignificant		1826666.67 ± 32998.32	738000 ± 9899.49	0.404015	-1.30752	1.49928e-06	1.12538	Downregulated		738000 ± 9899.49	1690000 ± 0	2.28997	1.19533	1.75323e-08	1.10545	Upregulated
TH1483	524.36	184	9.62458	523.364	C26H54NO7P	[M+H]+	-	LysoPC 18:0(sn-2)	Lipids	3643333.33 ± 758961.28	38400000 ± 3111269.84	10.5398	3.39778	0.000105125	1.12617	Upregulated		3643333.33 ± 758961.28	29033333.33 ± 942809.04	7.96889	2.99438	7.68742e-06	1.12394	Upregulated		29033333.33 ± 942809.04	38400000 ± 3111269.84	1.32262	0.403396	0.0151655	0.992352	Insignificant
TH1484	482.1	341.7	9.73542	481.317	C23H48NO7P	[M+H]+	-	LysoPE 18:0	Lipids	42166.67 ± 2875.57	263000 ± 25455.84	6.23715	2.64089	0.000259874	1.1207	Upregulated		42166.67 ± 2875.57	166000 ± 5656.85	3.93676	1.97701	1.02539e-05	1.12333	Upregulated		166000 ± 5656.85	263000 ± 25455.84	1.58434	0.66388	0.0062521	1.03316	Insignificant
TH1490	552.39	184.1	10.0304	551.395	C28H58NO7P	[M+H]+	-	LysoPC 20:0	Lipids	47333.33 ± 7872.46	15139.33 ± 21397.52	0.319845	-1.64455	0.116526	0.802891	Insignificant		47333.33 ± 7872.46	302666.67 ± 52797.31	6.39437	2.6768	0.00249139	1.08073	Upregulated		302666.67 ± 52797.31	15139.33 ± 21397.52	0.0500198	-4.32136	0.0020376	1.06439	Downregulated
TH1493	353.2	261.3	9.77125	352.261	C21H36O4	[M+H]+	-	MAG (18:3) isomer1	Lipids	920000 ± 113137.08	2093333.33 ± 47140.45	2.27536	1.1861	0.000172282	1.12348	Upregulated		920000 ± 113137.08	2916666.67 ± 9428.09	3.17029	1.66461	1.55108e-05	1.12269	Upregulated		2916666.67 ± 9428.09	2093333.33 ± 47140.45	0.717714	-0.478518	1.72389e-05	1.10186	Insignificant
ZZ114	468.309	104.107	4.51417	467.301	C22H46NO7P	[M+H]+	-	LysoPC 14:0 isomer	Lipids	29233.33 ± 1885.62	695000 ± 11313.71	23.7742	4.57133	1.32005e-07	1.13542	Upregulated		29233.33 ± 1885.62	150000 ± 1414.21	5.13113	2.35928	2.17374e-07	1.12604	Upregulated		150000 ± 1414.21	695000 ± 11313.71	4.63333	2.21205	2.86919e-07	1.10505	Upregulated
ZZ178	351.23	67.0563	6.61292	350.209	C20H30O5	[M+H]+	-	trihydroxy-Eicosapentaenoic acid	Lipids	125666.67 ± 6128.26	19433.33 ± 2781.29	0.154642	-2.693	2.38389e-05	1.13126	Downregulated		125666.67 ± 6128.26	159000 ± 4242.64	1.26525	0.339425	0.0031982	1.07396	Insignificant		159000 ± 4242.64	19433.33 ± 2781.29	0.122222	-3.03242	2.60688e-06	1.10405	Downregulated
ZZ179	440.277	184.073	6.67583	439.27	C20H42NO7P	[M+H]+	-	LysoPC 12:0	Lipids	418666.67 ± 3299.83	9156666.67 ± 428978.11	21.871	4.45095	8.64478e-06	1.13307	Upregulated		418666.67 ± 3299.83	494333.33 ± 17441.97	1.18073	0.239682	0.00381635	1.06843	Insignificant		494333.33 ± 17441.97	9156666.67 ± 428978.11	18.5233	4.21127	8.97799e-06	1.10288	Upregulated
ZZ205	327.232	309.221	7.235	326.225	C22H30O2	[M+H]+	-	FA 22:7	Lipids	4513333.33 ± 164991.58	3663333.33 ± 65996.63	0.811669	-0.301036	0.00249124	1.08924	Insignificant		4513333.33 ± 164991.58	10163333.33 ± 617539.92	2.25185	1.17111	0.000235582	1.11255	Upregulated		10163333.33 ± 617539.92	3663333.33 ± 65996.63	0.360446	-1.47214	0.0001213	1.09548	Downregulated
ZZ210	480.3	184.1	7.30875	479.301	C23H46NO7P	[M+H]+	-	lysoPC 15:1 (sn-1)	Lipids	96933.33 ± 1367.07	151666.67 ± 8013.88	1.56465	0.645839	0.000679342	1.1114	Insignificant		96933.33 ± 1367.07	744000 ± 32526.91	7.67538	2.94024	9.53112e-06	1.12376	Upregulated		744000 ± 32526.91	151666.67 ± 8013.88	0.203853	-2.2944	1.51834e-05	1.10198	Downregulated
ZZ211	482.3	184.1	7.33625	481.317	C23H48NO7P	[M+H]+	-	LysoPC 15:0 (2n isomer)	Lipids	9 ± 0	9 ± 0	1	0	#DIV/0!	0	Insignificant		9 ± 0	25800 ± 141.42	2866.67	11.4852	1.35592e-09	1.12644	Upregulated		25800 ± 141.42	9 ± 0	0.000348837	-11.4852	1.35592e-09	1.10551	Downregulated
ZZ233	476.278	335.259	7.58333	475.27	C23H42NO7P	[M+H]+	-	LysoPE 18:3	Lipids	530333.33 ± 51854.5	714000 ± 48083.26	1.34632	0.429025	0.0213347	0.997166	Insignificant		530333.33 ± 51854.5	1346666.67 ± 108423.04	2.53928	1.34442	0.000656566	1.10229	Upregulated		1346666.67 ± 108423.04	714000 ± 48083.26	0.530198	-0.915397	0.0016542	1.06888	Insignificant
ZZ237	520.14	184.073	7.62792	519.332	C26H50NO7P	[M+H]+	-	LysoPC 18:2	Lipids	227666.67 ± 16027.75	376666.67 ± 32055.51	1.65447	0.726365	0.0041816	1.07506	Insignificant		227666.67 ± 16027.75	932333.33 ± 18856.18	4.09517	2.03392	2.27251e-06	1.12494	Upregulated		932333.33 ± 18856.18	376666.67 ± 32055.51	0.404004	-1.30756	2.96545e-05	1.10071	Downregulated
ZZ238	468.3	184.1	7.7	467.301	C22H46NO7P	[M+H]+	-	lysoPC 14:0 (sn-2)	Lipids	1203333.33 ± 23570.23	31466666.67 ± 3299831.65	26.1496	4.70872	0.0002039	1.12256	Upregulated		1203333.33 ± 23570.23	5086666.67 ± 245130.35	4.22715	2.07968	2.39362e-05	1.12212	Upregulated		5086666.67 ± 245130.35	31466666.67 ± 3299831.65	6.18611	2.62903	0.000352614	1.08865	Upregulated
ZZ244	452.274	311.261	7.77625	451.27	C21H42NO7P	[M+H]+	-	LysoPE 16:1	Lipids	2910000 ± 197989.9	2080000 ± 268700.58	0.714777	-0.484436	0.0245203	0.987594	Insignificant		2910000 ± 197989.9	10006666.67 ± 65996.63	3.43872	1.78187	1.11869e-06	1.12539	Upregulated		10006666.67 ± 65996.63	2080000 ± 268700.58	0.207861	-2.26631	2.21779e-06	1.10424	Downregulated
ZZ257	768.6	184.1	7.78125	767.547	C43H78NO8P	[M+H]+	-	PC 35:4	Lipids	9340 ± 452.55	9 ± 0	0.000963597	-10.0193	8.23457e-06	1.13314	Downregulated		9340 ± 452.55	53466.67 ± 2451.3	5.72448	2.51715	1.5114e-05	1.12302	Upregulated		53466.67 ± 2451.3	9 ± 0	0.000168329	-12.5364	6.5857e-06	1.10318	Downregulated
ZZ283	500.3	359.3	8.15625	499.27	C25H42NO7P	[M+H]+	-	lysoPE 20:5 (sn-2)	Lipids	90100 ± 2262.74	100666.67 ± 1649.92	1.11728	0.159987	0.00594037	1.06329	Insignificant		90100 ± 2262.74	181333.33 ± 7542.47	2.01258	1.00905	8.12225e-05	1.11787	Upregulated		181333.33 ± 7542.47	100666.67 ± 1649.92	0.555147	-0.849058	0.00012213	1.09569	Insignificant
ZZ298	466.291	325.273	8.22958	465.286	C22H44NO7P	[M+H]+	-	lysoPE 17:1 (sn-2)	Lipids	77000 ± 1697.06	65166.67 ± 4431.2	0.84632	-0.240724	0.0243006	0.98785	Insignificant		77000 ± 1697.06	201333.33 ± 11785.11	2.61472	1.38666	0.000122389	1.11597	Upregulated		201333.33 ± 11785.11	65166.67 ± 4431.2	0.323675	-1.62738	0.000106592	1.0963	Downregulated
ZZ303	508.3	184.1	8.34833	507.332	C25H50NO7P	[M+H]+	-	lysoPC 17:1	Lipids	1346666.67 ± 216846.08	908666.67 ± 107008.83	0.674752	-0.56757	0.0625322	0.895607	Insignificant		1346666.67 ± 216846.08	6270000 ± 127279.22	4.65594	2.21907	1.01164e-05	1.12335	Upregulated		6270000 ± 127279.22	908666.67 ± 107008.83	0.144923	-2.78664	1.38365e-06	1.10453	Downregulated
ZZ334	502.3	361.3	8.74208	501.286	C25H44NO7P	[M+H]+	-	lysoPE 20:4 (sn-1)	Lipids	62433.33 ± 4054.08	20433.33 ± 2781.29	0.327282	-1.61139	0.00026922	1.12054	Downregulated		62433.33 ± 4054.08	175666.67 ± 942.81	2.81367	1.49245	2.72621e-06	1.12483	Upregulated		175666.67 ± 942.81	20433.33 ± 2781.29	0.116319	-3.10384	1.91909e-07	1.10515	Downregulated
ZZ353	522.12	104.108	9.05208	521.348	C26H52NO7P	[M+H]+	-	LysoPC 18:1	Lipids	5833333.33 ± 122565.18	11500000 ± 0	1.97143	0.979241	3.27772e-07	1.13522	Insignificant		5833333.33 ± 122565.18	26266666.67 ± 518544.97	4.50286	2.17084	6.92015e-07	1.12561	Upregulated		26266666.67 ± 518544.97	11500000 ± 0	0.437817	-1.1916	2.27156e-06	1.10424	Downregulated
ZZ355	277.215	93.0707	9.14458	276.209	C18H28O2	[M+H]+	-	FA 18:4	Lipids	7553333.33 ± 136707.31	19200000 ± 141421.36	2.54192	1.34592	1.21911e-07	1.13542	Upregulated		7553333.33 ± 136707.31	14800000 ± 848528.14	1.9594	0.970412	0.000283379	1.11123	Insignificant		14800000 ± 848528.14	19200000 ± 141421.36	1.2973	0.375509	0.00193794	1.06578	Insignificant
ZZ358	550.4	184.1	9.13625	549.379	C28H56NO7P	[M+H]+	-	lysoPC 20:1 (sn-2)	Lipids	26966.67 ± 2734.15	9 ± 0	0.000333745	-11.549	0.000153427	1.12433	Downregulated		26966.67 ± 2734.15	184333.33 ± 24513.04	6.8356	2.77307	0.000835634	1.09929	Upregulated		184333.33 ± 24513.04	9 ± 0	4.88246e-05	-14.322	0.000442762	1.08666	Downregulated
ZZ362	295.226	67.0556	9.19708	294.219	C18H30O3	[M+H]+	-	FA 18:3-OH	Lipids	4943333.33 ± 32998.32	12333333.33 ± 47140.45	2.49494	1.31901	5.51281e-09	1.13569	Upregulated		4943333.33 ± 32998.32	8493333.33 ± 292270.8	1.71814	0.780847	6.90954e-05	1.11906	Insignificant		8493333.33 ± 292270.8	12333333.33 ± 47140.45	1.45212	0.53816	5.19588e-05	1.09912	Insignificant
ZZ368	762.6	184.1	9.13875	761.593	C42H84NO8P	[M+H]+	-	PC 34:0; PC 16:0/18:0	Lipids	344666.67 ± 76838.94	2676666.67 ± 89566.86	7.76596	2.95716	9.75348e-06	1.13287	Upregulated		344666.67 ± 76838.94	555000 ± 100409.16	1.61025	0.687286	0.0782917	0.856526	Insignificant		555000 ± 100409.16	2676666.67 ± 89566.86	4.82282	2.26988	2.3941e-05	1.10111	Upregulated
ZZ371	510.4	184.1	9.33875	509.348	C25H52NO7P	[M+H]+	-	lysoPC 17:0 (sn-2)	Lipids	1483333.33 ± 249844.4	40500000 ± 989949.49	27.3034	4.77101	7.01758e-07	1.13497	Upregulated		1483333.33 ± 249844.4	15300000 ± 707106.78	10.3146	3.36662	1.28929e-05	1.12297	Upregulated		15300000 ± 707106.78	40500000 ± 989949.49	2.64706	1.40439	8.08437e-06	1.10293	Upregulated
ZZ374	297.241	95.0867	9.48708	296.235	C18H32O3	[M+H]+	-	FA 18:2-OH	Lipids	19400000 ± 141421.36	5523333.33 ± 37712.36	0.284708	-1.81245	1.85575e-08	1.13563	Downregulated		19400000 ± 141421.36	12333333.33 ± 518544.97	0.635739	-0.653494	4.92454e-05	1.11974	Insignificant		12333333.33 ± 518544.97	5523333.33 ± 37712.36	0.447838	-1.15895	4.9985e-05	1.09907	Downregulated
ZZ376	482.3	341.3	9.57042	481.317	C23H48NO7P	[M+H]+	-	lysoPE 18:0 (sn-2)	Lipids	239666.67 ± 31584.1	1062000 ± 125865.01	4.43115	2.14768	0.000857719	1.10838	Upregulated		239666.67 ± 31584.1	688000 ± 14142.14	2.87065	1.52138	5.22038e-05	1.11955	Upregulated		688000 ± 14142.14	1062000 ± 125865.01	1.5436	0.626303	0.0139637	0.996852	Insignificant
ZZ387	674.413	184.074	9.6325	673.468	C36H68NO8P	[M+H]+	-	PC 14:1/14:1	Lipids	9 ± 0	207000 ± 0	23000	14.4893	#DIV/0!	1.13576	Upregulated		9 ± 0	17736.33 ± 12535.12	1970.7	10.9445	0.116117	0.797962	Insignificant		17736.33 ± 12535.12	207000 ± 0	11.671	3.54485	2.84454e-05	1.10082	Upregulated
ZZ396	524.346	184.073	9.94875	523.364	C26H54NO7P	[M+H]+	-	LysoPC 18:0	Lipids	6173333.33 ± 1169083.21	153000000 ± 7071067.81	24.784	4.63134	8.44879e-06	1.13303	Upregulated		6173333.33 ± 1169083.21	51933333.33 ± 1178511.3	8.41253	3.07254	2.58637e-06	1.12485	Upregulated		51933333.33 ± 1178511.3	153000000 ± 7071067.81	2.94608	1.5588	3.73379e-05	1.09997	Upregulated
ZZ397	508.3	367.3	9.82542	507.332	C25H50NO7P	[M+H]+	-	lysoPE 20:1 (sn-1)	Lipids	100833.33 ± 17206.27	53966.67 ± 4761.19	0.535207	-0.901832	0.0206082	1.00018	Insignificant		100833.33 ± 17206.27	369666.67 ± 4714.05	3.66612	1.87425	2.86697e-05	1.12143	Upregulated		369666.67 ± 4714.05	53966.67 ± 4761.19	0.145987	-2.77608	3.03852e-07	1.10505	Downregulated
ZZ410	790.6	184.1	10.11	789.625	C44H88NO8P	[M+H]+	-	PC 36:0	Lipids	366666.67 ± 83910	897000 ± 28284.27	2.44636	1.29064	0.0010649	1.10523	Upregulated		366666.67 ± 83910	596333.33 ± 71182.08	1.62636	0.70165	0.0418961	0.931086	Insignificant		596333.33 ± 71182.08	897000 ± 28284.27	1.50419	0.588989	0.00515235	1.03978	Insignificant
ZZ413	293.225	81.0705	10.2729	292.24	C19H32O2	[M+H]+	-	Octadecatrienoic Acid methyl ester	Lipids	18233333.33 ± 1791337.18	9050000 ± 367695.53	0.496344	-1.01059	0.00207643	1.09335	Downregulated		18233333.33 ± 1791337.18	13566666.67 ± 1319932.66	0.744059	-0.426512	0.041308	0.934068	Insignificant		13566666.67 ± 1319932.66	9050000 ± 367695.53	0.667076	-0.584077	0.00957681	1.01563	Insignificant
ZZ419	307.262	67.0565	10.4358	306.256	C20H34O2	[M+H]+	-	Linolenic Acid ethyl ester	Lipids	5216666.67 ± 122565.18	1086666.67 ± 9428.09	0.208307	-2.26322	1.17382e-06	1.13474	Downregulated		5216666.67 ± 122565.18	4310000 ± 537401.15	0.826198	-0.27544	0.0805842	0.852631	Insignificant		4310000 ± 537401.15	1086666.67 ± 9428.09	0.252127	-1.98778	0.00105954	1.07585	Downregulated
ZZ424	309.277	81.0709	10.6575	308.272	C20H36O2	[M+H]+	-	FA 20:2	Lipids	21633333.33 ± 2357022.6	3480000 ± 353553.39	0.160863	-2.6361	0.000421208	1.11678	Downregulated		21633333.33 ± 2357022.6	9163333.33 ± 1324646.7	0.423575	-1.23931	0.00285314	1.07712	Downregulated		9163333.33 ± 1324646.7	3480000 ± 353553.39	0.379774	-1.39679	0.00422644	1.04611	Downregulated
TH0126	74	57	0.890833	73.064	C2H7N3	[M+H]+	C02294	1-methylguanidine	Nucleotides and derivatives	27000 ± 489.9	40900 ± 2694.44	1.51481	0.599141	0.00199503	1.09413	Insignificant		27000 ± 489.9	16850 ± 857.32	0.624074	-0.680211	0.000130214	1.11589	Insignificant		16850 ± 857.32	40900 ± 2694.44	2.4273	1.27935	0.000273853	1.09023	Upregulated
TH0166	152.1	135	0.89375	151.049	C5H5N5O	[M+H]+	-	2-Hydroxy-6-aminopurine	Nucleotides and derivatives	2695000 ± 53072.28	1066500 ± 109002.29	0.395733	-1.3374	4.52361e-05	1.12963	Downregulated		2695000 ± 53072.28	2050000 ± 8164.97	0.760668	-0.394661	7.04166e-05	1.1187	Insignificant		2050000 ± 8164.97	1066500 ± 109002.29	0.520244	-0.94274	0.000219747	1.09256	Insignificant
TH0186	664.2	136.2	0.861667	663.109	C21H27N7O14P2	[M+H]+	C00857	Nicotinic acid adenine dinucleotide	Nucleotides and derivatives	29650 ± 612.37	88700 ± 2286.19	2.99157	1.5809	3.85056e-06	1.13396	Upregulated		29650 ± 612.37	36550 ± 4286.61	1.23272	0.301839	0.0873032	0.842056	Insignificant		36550 ± 4286.61	88700 ± 2286.19	2.42681	1.27906	0.000109774	1.09573	Upregulated
TH0187	150	133	0.8725	149.07	C6H7N5	[M+H]+	C02216	1-Methyladenine	Nucleotides and derivatives	125500 ± 6123.72	204000 ± 13063.95	1.6255	0.700882	0.00153479	1.0994	Insignificant		125500 ± 6123.72	475500 ± 2857.74	3.78884	1.92176	2.08199e-07	1.12604	Upregulated		475500 ± 2857.74	204000 ± 13063.95	0.429022	-1.22088	8.758e-06	1.10305	Downregulated
TH0316	426	134	1.15	427.029	C10H15N5O10P2	[M-H]-	-	Adenosine 5''-Diphosphate	Nucleotides and derivatives	8675 ± 1408.46	19250 ± 1347.22	2.21902	1.14992	0.00155099	1.09866	Upregulated		8675 ± 1408.46	11620 ± 1698.31	1.33948	0.421674	0.132107	0.77367	Insignificant		11620 ± 1698.31	19250 ± 1347.22	1.65663	0.728248	0.00761001	1.02567	Insignificant
TH0329	135	92	1.16	136.039	C5H4N4O	[M-H]-	C00262	Hypoxanthine	Nucleotides and derivatives	298500 ± 20820.66	735000 ± 21228.91	2.46231	1.30001	3.18079e-05	1.13039	Upregulated		298500 ± 20820.66	980000 ± 81649.66	3.28308	1.71505	0.000333389	1.10953	Upregulated		980000 ± 81649.66	735000 ± 21228.91	0.75	-0.415037	0.0147686	0.994952	Insignificant
TH0331	348.2	136	1.1525	347.063	C10H14N5O7P	[M+H]+	C00020	Adenosine 5'-monophosphate	Nucleotides and derivatives	714500 ± 56746.51	429000 ± 71851.7	0.60042	-0.735956	0.0116018	1.03491	Insignificant		714500 ± 56746.51	289500 ± 14288.69	0.405178	-1.30337	0.000506675	1.10568	Downregulated		289500 ± 14288.69	429000 ± 71851.7	1.48187	0.567414	0.0544904	0.885743	Insignificant
TH0348	298.1	166.3	1.13875	297.107	C11H15N5O5	[M+H]+	-	N2-methylguanosine	Nucleotides and derivatives	2230000 ± 114309.52	725000 ± 21228.91	0.325112	-1.62099	5.23766e-05	1.12885	Downregulated		2230000 ± 114309.52	1280000 ± 8164.97	0.573991	-0.8009	0.000302809	1.11047	Insignificant		1280000 ± 8164.97	725000 ± 21228.91	0.566406	-0.820091	4.20758e-06	1.10389	Insignificant
TH0351	362	211	1.16	363.058	C10H14N5O8P	[M-H]-	C00144	Guanosine 5'-monophosphate	Nucleotides and derivatives	894000 ± 81649.66	222000 ± 58787.75	0.248322	-2.00972	0.000700537	1.11147	Downregulated		894000 ± 81649.66	362500 ± 9389.71	0.405481	-1.30229	0.000793343	1.10039	Downregulated		362500 ± 9389.71	222000 ± 58787.75	0.612414	-0.707421	0.0289003	0.949603	Insignificant
TH0368	150	133	1.16	151.049	C5H5N5O	[M-H]-	C00242	Guanine	Nucleotides and derivatives	82950 ± 5511.35	23000 ± 1796.29	0.277275	-1.85061	0.000127128	1.12555	Downregulated		82950 ± 5511.35	101650 ± 12533.22	1.22544	0.293296	0.125591	0.78218	Insignificant		101650 ± 12533.22	23000 ± 1796.29	0.226267	-2.1439	0.000925963	1.07841	Downregulated
TH0396	153	110	1.19542	152.033	C5H4N4O2	[M+H]+	C00385	Xanthine	Nucleotides and derivatives	5745000 ± 281691.32	10335000 ± 1441116.47	1.79896	0.84716	0.0115051	1.03486	Insignificant		5745000 ± 281691.32	45750000 ± 4939804.31	7.96345	2.99339	0.000333785	1.1095	Upregulated		45750000 ± 4939804.31	10335000 ± 1441116.47	0.225902	-2.14623	0.000623977	1.0834	Downregulated
TH0452	137	110	1.43417	136.039	C5H4N4O	[M+H]+	-	Allopurinol	Nucleotides and derivatives	3360000 ± 138804.42	10180000 ± 424578.22	3.02976	1.5992	2.72145e-05	1.13088	Upregulated		3360000 ± 138804.42	7955000 ± 151051.87	2.36756	1.2434	5.91956e-06	1.1242	Upregulated		7955000 ± 151051.87	10180000 ± 424578.22	1.2797	0.355804	0.00221285	1.06339	Insignificant
TH0455	267.08	135	1.39	268.081	C10H12N4O5	[M-H]-	-	Hypoxanthine-9-β-D-arabinofuranoside	Nucleotides and derivatives	3440000 ± 187794.21	10600000 ± 163299.32	3.0814	1.62358	2.18043e-06	1.13433	Upregulated		3440000 ± 187794.21	8385000 ± 102062.07	2.4375	1.2854	5.20286e-06	1.12436	Upregulated		8385000 ± 102062.07	10600000 ± 163299.32	1.26416	0.338182	8.35777e-05	1.09747	Insignificant
TH0460	285.1	153	1.50125	284.076	C10H12N4O6	[M+H]+	C01762	Xanthosine	Nucleotides and derivatives	24300000 ± 489897.95	10030000 ± 57154.76	0.412757	-1.27663	2.13223e-06	1.13432	Downregulated		24300000 ± 489897.95	19950000 ± 775671.75	0.820988	-0.284568	0.00257406	1.07935	Insignificant		19950000 ± 775671.75	10030000 ± 57154.76	0.502757	-0.992067	5.55408e-05	1.09862	Insignificant
TH0461	282.092	150	1.5	283.092	C10H13N5O5	[M-H]-	C00387	Guanosine	Nucleotides and derivatives	15250000 ± 40824.83	6245000 ± 85732.14	0.409508	-1.28804	1.8539e-08	1.13563	Downregulated		15250000 ± 40824.83	12650000 ± 285773.8	0.829508	-0.269672	0.000218875	1.11273	Insignificant		12650000 ± 285773.8	6245000 ± 85732.14	0.493676	-1.01836	7.01169e-06	1.10311	Downregulated
TH0473	344.2	150	1.51	345.047	C10H12N5O7P	[M-H]-	C00942	Guanosine 3',5'-cyclic monophosphate	Nucleotides and derivatives	111500000 ± 2857738.03	42700000 ± 1143095.21	0.38296	-1.38474	5.96831e-06	1.13339	Downregulated		111500000 ± 2857738.03	39500000 ± 898146.24	0.35426	-1.49712	4.46856e-06	1.12452	Downregulated		39500000 ± 898146.24	42700000 ± 1143095.21	1.08101	0.112383	0.0357674	0.929495	Insignificant
TH0491	165	150	1.73	166.049	C6H6N4O2	[M-H]-	C16353	7-Methylxanthine	Nucleotides and derivatives	67000 ± 408.25	410500 ± 4490.73	6.12687	2.61515	4.45197e-08	1.13557	Upregulated		67000 ± 408.25	189000 ± 7348.47	2.8209	1.49615	1.96275e-05	1.12244	Upregulated		189000 ± 7348.47	410500 ± 4490.73	2.17196	1.119	3.41058e-06	1.10388	Upregulated
TH0506	328.1	134.2	1.95	329.053	C10H12N5O6P	[M-H]-	C00575	Adenosine 3',5'-cyclic monophosphate	Nucleotides and derivatives	181000000 ± 11430952.13	70900000 ± 898146.24	0.391713	-1.35213	0.000170246	1.12337	Downregulated		181000000 ± 11430952.13	78050000 ± 1265569.7	0.431215	-1.21352	0.000224204	1.11269	Downregulated		78050000 ± 1265569.7	70900000 ± 898146.24	0.908392	-0.138613	0.00286421	1.05697	Insignificant
TH0674	784.2	346	2.74	785.157	C27H33N9O15P2	[M-H]-	C00016	Flavin adenine dinucleotide (FAD)	Nucleotides and derivatives	37900 ± 1796.29	77000 ± 2612.79	2.03166	1.02266	6.34665e-05	1.12847	Upregulated		37900 ± 1796.29	63000 ± 3674.23	1.66227	0.733154	0.000969897	1.0978	Insignificant		63000 ± 3674.23	77000 ± 2612.79	1.22222	0.289507	0.0117691	1.006	Insignificant
TH0724	298	136	2.92	297.09	C11H15N5O3S	[M+H]+	C00170	5'-Deoxy-5'-(methylthio)adenosine	Nucleotides and derivatives	10005000 ± 567465.12	5250000 ± 171464.28	0.524738	-0.930332	0.00034432	1.11882	Insignificant		10005000 ± 567465.12	3280000 ± 32659.86	0.327836	-1.60895	7.47618e-05	1.11847	Downregulated		3280000 ± 32659.86	5250000 ± 171464.28	1.60061	0.678622	9.00733e-05	1.09735	Insignificant
TH0037	141.03	59	0.72	142.027	C6H6O4	[M-H]-	-	trans,trans-Muconic acid	Organic acids	5425000 ± 69402.21	8630000 ± 220454.08	1.59078	0.669737	3.98696e-05	1.12983	Insignificant		5425000 ± 69402.21	4120000 ± 424578.22	0.759447	-0.396979	0.0127477	1.02121	Insignificant		4120000 ± 424578.22	8630000 ± 220454.08	2.09466	1.06672	0.000182993	1.09292	Upregulated
TH0140	146.085	87	0.855833	145.085	C5H11N3O2	[M+H]+	C01035	4-Guanidinobutyric acid	Organic acids	56100000 ± 2776088.38	24200000 ± 326598.63	0.431373	-1.21299	8.62119e-05	1.12691	Downregulated		56100000 ± 2776088.38	48550000 ± 1347219.36	0.865419	-0.208529	0.0258123	0.975237	Insignificant		48550000 ± 1347219.36	24200000 ± 326598.63	0.498455	-1.00446	1.55874e-05	1.10181	Downregulated
TH0212	145.06	101.06	0.9	146.058	C6H10O4	[M-H]-	-	Methylglutaric acid	Organic acids	7780 ± 318.43	20800 ± 3755.88	2.67352	1.41874	0.00813166	1.05109	Upregulated		7780 ± 318.43	21650 ± 204.12	2.78278	1.47652	8.27535e-07	1.12562	Upregulated		21650 ± 204.12	20800 ± 3755.88	0.960739	-0.0577835	0.765281	0.171796	Insignificant
TH0275	145	101	1.03	146.022	C5H6O5	[M-H]-	C00026	A-Ketoglutaric acid	Organic acids	212000 ± 0	447000 ± 32659.86	2.10849	1.07621	0.000525316	1.11441	Upregulated		212000 ± 0	468000 ± 35109.35	2.20755	1.14244	0.000498968	1.10598	Upregulated		468000 ± 35109.35	447000 ± 32659.86	0.955128	-0.0662337	0.569222	0.327713	Insignificant
TH0434	117.03	73	1.32	118.027	C4H6O4	[M-H]-	C00042	Succinic acid	Organic acids	18350000 ± 449073.12	6500000 ± 212289.11	0.354223	-1.49727	4.60399e-06	1.13387	Downregulated		18350000 ± 449073.12	13700000 ± 898146.24	0.746594	-0.421604	0.00281076	1.07714	Insignificant		13700000 ± 898146.24	6500000 ± 212289.11	0.474453	-1.07566	0.000383663	1.08743	Downregulated
TH0435	118	74	1.32	119.022	C3H5NO4	[M-H]-	C00872	Aminomalonic acid	Organic acids	702500 ± 15921.68	225500 ± 5307.23	0.320996	-1.63937	2.28928e-06	1.13445	Downregulated		702500 ± 15921.68	536000 ± 44907.31	0.762989	-0.390265	0.00780578	1.04393	Insignificant		536000 ± 44907.31	225500 ± 5307.23	0.420709	-1.24911	0.000629599	1.08257	Downregulated
TH0446	103	59	1.36	104.011	C3H4O4	[M-H]-	C04025	Malonic acid	Organic acids	841500 ± 32251.61	1820000 ± 73484.69	2.1628	1.1129	6.63693e-05	1.12831	Upregulated		841500 ± 32251.61	1260000 ± 48989.79	1.49733	0.582389	0.000542694	1.10505	Insignificant		1260000 ± 48989.79	1820000 ± 73484.69	1.44444	0.530515	0.000855762	1.07974	Insignificant
TH0480	144.074	102	1.62	145.074	C6H11NO3	[M-H]-	C02946	4-Acetamidobutyric acid	Organic acids	161500 ± 408.25	187000 ± 22045.41	1.15789	0.211504	0.177275	0.718822	Insignificant		161500 ± 408.25	371500 ± 408.25	2.30031	1.20183	8.5696e-11	1.12646	Upregulated		371500 ± 408.25	187000 ± 22045.41	0.503365	-0.990324	0.00029193	1.09055	Insignificant
TH0497	129	85	1.51	130.027	C5H6O4	[M-H]-	C02226	Citraconic acid	Organic acids	1310000 ± 57154.76	899000 ± 49806.29	0.68626	-0.543174	0.00155575	1.09865	Insignificant		1310000 ± 57154.76	2760000 ± 40824.83	2.10687	1.0751	8.19428e-06	1.12379	Upregulated		2760000 ± 40824.83	899000 ± 49806.29	0.325725	-1.61828	2.14246e-06	1.10439	Downregulated
TH0509	131.042	87	1.95	132.042	C5H8O4	[M-H]-	C00489	Glutaric acid	Organic acids	2230000 ± 122474.49	3285000 ± 4082.48	1.47309	0.55885	0.000261183	1.12043	Insignificant		2230000 ± 122474.49	7240000 ± 253113.94	3.24664	1.69895	1.47293e-05	1.12289	Upregulated		7240000 ± 253113.94	3285000 ± 4082.48	0.453729	-1.1401	2.48364e-05	1.1012	Downregulated
TH0566	167.1	108	2.31	168.042	C8H8O4	[M-H]-	C00544	Homogentisic acid	Organic acids	428500 ± 21637.16	507000 ± 8164.97	1.1832	0.242691	0.00864577	1.04907	Insignificant		428500 ± 21637.16	188500 ± 4490.73	0.439907	-1.18473	0.000104835	1.11708	Downregulated		188500 ± 4490.73	507000 ± 8164.97	2.68966	1.42742	1.09594e-06	1.10448	Upregulated
TH0641	131.08	85	2.77	132.079	C6H12O3	[M-H]-	-	5-hydroxyhexanoic acid	Organic acids	40100 ± 2939.39	131000 ± 13880.44	3.26683	1.70789	0.000822396	1.10894	Upregulated		40100 ± 2939.39	156500 ± 6123.72	3.90274	1.96449	1.71997e-05	1.12261	Upregulated		156500 ± 6123.72	131000 ± 13880.44	0.837061	-0.256596	0.0762355	0.848003	Insignificant
TH0680	175.1	115	2.8	176.068	C7H12O5	[M-H]-	C02504	2-Isopropylmalate	Organic acids	454500 ± 4490.73	865500 ± 2857.74	1.90429	0.929254	4.21771e-08	1.1356	Insignificant		454500 ± 4490.73	1510000 ± 24494.9	3.32233	1.7322	4.63948e-07	1.12586	Upregulated		1510000 ± 24494.9	865500 ± 2857.74	0.573179	-0.802943	3.19984e-06	1.10384	Insignificant
TH0736	165.027	121	2.96	166.027	C8H6O4	[M-H]-	C06337	Terephthalic acid	Organic acids	1315000 ± 4082.48	1760000 ± 57154.76	1.3384	0.420513	0.000390528	1.11738	Insignificant		1315000 ± 4082.48	3580000 ± 130639.45	2.72243	1.4449	1.64497e-05	1.12278	Upregulated		3580000 ± 130639.45	1760000 ± 57154.76	0.49162	-1.02438	5.53845e-05	1.09879	Downregulated
TH0870	131.08	85	3.52	132.079	C6H12O3	[M-H]-	-	(S)-(-)-2-Hydroxyisocaproic acid	Organic acids	181000 ± 8164.97	255500 ± 3674.23	1.4116	0.497334	0.00029842	1.1194	Insignificant		181000 ± 8164.97	458000 ± 4898.98	2.53039	1.33936	2.08621e-06	1.12513	Upregulated		458000 ± 4898.98	255500 ± 3674.23	0.55786	-0.842024	1.25064e-06	1.10467	Insignificant
rfa016-1	329.087	152.012	2.11	330.095	C14H18O9	[M-H]-	-	Pseudolaroside B	Others	4880000 ± 226274.17	5773333.33 ± 9428.09	1.18306	0.242523	0.00506216	1.06897	Insignificant		4880000 ± 226274.17	2160000 ± 28284.27	0.442623	-1.17585	7.23961e-05	1.11886	Downregulated		2160000 ± 28284.27	5773333.33 ± 9428.09	2.67284	1.41837	6.95113e-09	1.10547	Upregulated
rfa114-2	966	658	3.65786	-	-	-	-	Jujubasaponin V	Others	116300 ± 19374.73	144333.33 ± 11785.11	1.24104	0.311553	0.15534	0.746992	Insignificant		116300 ± 19374.73	427000 ± 21213.2	3.67154	1.87638	0.0001066	1.117	Upregulated		427000 ± 21213.2	144333.33 ± 11785.11	0.338017	-1.56483	7.95179e-05	1.09743	Downregulated
TH0066	140	79	0.76	141.019	C2H8NO4P	[M-H]-	C00346	O-Phosphorylethanolamine	Others	9 ± 0	18933.33 ± 2639.87	2103.7	11.0387	0.00053294	1.11437	Upregulated		9 ± 0	14766.67 ± 1178.51	1640.74	10.6801	5.97282e-05	1.11957	Upregulated		14766.67 ± 1178.51	18933.33 ± 2639.87	1.28217	0.358584	0.111164	0.789663	Insignificant
TH0123	258.2	104.2	0.897083	258.111	C8H21NO6P	[M]+	C00670	sn-Glycero-3-phosphocholine	Others	322333.33 ± 13670.73	3656666.67 ± 358267.44	11.3444	3.5039	0.000193016	1.12292	Upregulated		322333.33 ± 13670.73	2476666.67 ± 51854.5	7.68356	2.94177	5.74717e-07	1.12568	Upregulated		2476666.67 ± 51854.5	3656666.67 ± 358267.44	1.47645	0.562129	0.0099567	1.01436	Insignificant
TH0504	136.1	118.9	1.93	135.054	C5H5N5	[M+H]+	-	Aminopurine	Others	5973333.33 ± 65996.63	2840000 ± 56568.54	0.475446	-1.07265	8.86103e-07	1.13489	Downregulated		5973333.33 ± 65996.63	3033333.33 ± 94280.9	0.507812	-0.977632	3.50392e-06	1.1247	Insignificant		3033333.33 ± 94280.9	2840000 ± 56568.54	0.936264	-0.0950131	0.0677211	0.860887	Insignificant
TH0659	188.043	144	2.63	189.043	C10H7NO3	[M-H]-	C01717	Kynurenic acid	Others	675666.67 ± 12256.52	1270000 ± 42426.41	1.87963	0.910445	4.4894e-05	1.1296	Insignificant		675666.67 ± 12256.52	1650000 ± 28284.27	2.44203	1.28808	1.49783e-06	1.12528	Upregulated		1650000 ± 28284.27	1270000 ± 42426.41	0.769697	-0.377638	0.000458435	1.08618	Insignificant
TH0915	126.1	96	3.67792	125.024	C2H8NO3P	[M+H]+	C03557	2-Aminoethylphosphonate	Others	31766.67 ± 659.97	65766.67 ± 5421.15	2.0703	1.04984	0.000918047	1.10766	Upregulated		31766.67 ± 659.97	60200 ± 5091.17	1.89507	0.92225	0.00143465	1.091	Insignificant		60200 ± 5091.17	65766.67 ± 5421.15	1.09247	0.127593	0.349492	0.516968	Insignificant
TH1180	213.3	81	4.59708	212.178	C13H24O2	[M+H]+	-	delta-Tridecalactone	Others	93400 ± 10323.76	40500 ± 4101.22	0.433619	-1.2055	0.00253288	1.08868	Downregulated		93400 ± 10323.76	9 ± 0	9.63597e-05	-13.3412	0.000215148	1.11268	Downregulated		9 ± 0	40500 ± 4101.22	4500	12.1357	0.000152617	1.09432	Upregulated
TH1208	263	153.1	5.02	264.136	C15H20O4	[M-H]-	-	(+)-cis,trans-Abscisic acid (ABA)	Others	3840000 ± 410121.93	1586666.67 ± 65996.63	0.413194	-1.27511	0.00155233	1.09917	Downregulated		3840000 ± 410121.93	1690000 ± 56568.54	0.440104	-1.18408	0.00183021	1.08726	Downregulated		1690000 ± 56568.54	1586666.67 ± 65996.63	0.938856	-0.0910242	0.168016	0.711241	Insignificant
TH0406	88.9	70.9	0.99	89.9953	C2H2O4	[M-H]-	C00209	oxalic acid	Phenolic acids	9 ± 0	162000 ± 3265.99	18000	14.1357	2.47512e-07	1.13531	Upregulated		9 ± 0	169000 ± 8981.46	18777.8	14.1967	1.18562e-05	1.12334	Upregulated		169000 ± 8981.46	162000 ± 3265.99	0.95858	-0.0610294	0.358783	0.506258	Insignificant
TH0495	169.022	125	1.8	170.022	C7H6O5	[M-H]-	C01424	Gallic acid	Phenolic acids	556000 ± 35109.35	266000 ± 11430.95	0.478417	-1.06366	0.00037376	1.11812	Downregulated		556000 ± 35109.35	1530000 ± 40824.83	2.7518	1.46037	1.38688e-05	1.12309	Upregulated		1530000 ± 40824.83	266000 ± 11430.95	0.173856	-2.52403	1.89118e-06	1.10427	Downregulated
TH0678	195.1	145.3	2.78208	194.058	C10H10O4	[M+H]+	-	Hydroxy-methoxycinnamate	Phenolic acids	662500 ± 33068.11	1625000 ± 20412.41	2.45283	1.29445	3.96444e-06	1.13383	Upregulated		662500 ± 33068.11	800000 ± 29393.88	1.20755	0.27208	0.0117361	1.02519	Insignificant		800000 ± 29393.88	1625000 ± 20412.41	2.03125	1.02237	5.27751e-06	1.1035	Upregulated
TH0705	353.095	191.01	2.78	354.095	C16H18O9	[M-H]-	C00852	Chlorogenic acid (3-O-Caffeoylquinic acid)	Phenolic acids	9 ± 0	14150 ± 1755.47	1572.22	10.6186	0.000338654	1.11862	Upregulated		9 ± 0	17050 ± 2000.42	1894.44	10.8876	0.000272209	1.11136	Upregulated		17050 ± 2000.42	14150 ± 1755.47	0.829912	-0.26897	0.198175	0.675246	Insignificant
TH0712	371.1	209	2.89	372.142	C17H24O9	[M-H]-	C01533	Syringin	Phenolic acids	339500 ± 20820.66	863500 ± 20820.66	2.54345	1.34678	1.47995e-05	1.13229	Upregulated		339500 ± 20820.66	202500 ± 3674.23	0.596465	-0.74549	0.000787246	1.10058	Insignificant		202500 ± 3674.23	863500 ± 20820.66	4.2642	2.09227	1.56466e-06	1.10431	Upregulated
TH0776	341	135	2.9	342.095	C15H18O9	[M-H]-	-	Caffeic acid O-glucoside	Phenolic acids	635500 ± 13472.19	1615000 ± 44907.31	2.54131	1.34557	7.81421e-06	1.1332	Upregulated		635500 ± 13472.19	593000 ± 13063.95	0.933124	-0.09986	0.0328131	0.955806	Insignificant		593000 ± 13063.95	1615000 ± 44907.31	2.72344	1.44543	6.53269e-06	1.10304	Upregulated
TH0786	385.1	205	3.24	386.121	C17H22O10	[M-H]-	-	1-O-beta-D-Glucopyranosyl sinapate	Phenolic acids	24300 ± 979.8	45750 ± 2490.31	1.88272	0.912815	0.000345308	1.11858	Insignificant		24300 ± 979.8	52550 ± 4204.96	2.16255	1.11273	0.000758414	1.10116	Upregulated		52550 ± 4204.96	45750 ± 2490.31	0.870599	-0.199919	0.120476	0.775388	Insignificant
TH0862	337.1	191.1	3.41	338.1	C16H18O8	[M-H]-	-	3-O-p-Coumaroyl quinic acid	Phenolic acids	9 ± 0	93700 ± 3592.58	10411.1	13.3458	3.22703e-06	1.13409	Upregulated		9 ± 0	97850 ± 2571.96	10872.2	13.4084	7.14608e-07	1.12571	Upregulated		97850 ± 2571.96	93700 ± 3592.58	0.957588	-0.0625228	0.25479	0.61275	Insignificant
TH0962	321.1	147.3	3.77542	320.09	C16H16O7	[M+H]+	-	5-O-p-Coumaroyl shikimic acid	Phenolic acids	75650 ± 1592.17	81000 ± 3510.94	1.07072	0.0985818	0.121191	0.795938	Insignificant		75650 ± 1592.17	34200 ± 3265.99	0.452082	-1.14534	8.63392e-05	1.11785	Downregulated		34200 ± 3265.99	81000 ± 3510.94	2.36842	1.24393	0.000159685	1.09399	Upregulated
TH1228	149.068	105	5.32	150.068	C9H10O2	[M-H]-	C05629	Hydrocinnamic acid	Phenolic acids	1485000 ± 53072.28	2730000 ± 57154.76	1.83838	0.878438	2.28054e-05	1.13146	Insignificant		1485000 ± 53072.28	507500 ± 408.25	0.341751	-1.54898	1.29089e-05	1.12317	Downregulated		507500 ± 408.25	2730000 ± 57154.76	5.37931	2.42742	6.54668e-07	1.10492	Upregulated
TH1236	147.052	103	5.35	148.052	C9H8O2	[M-H]-	C10438	Cinnamic acid	Phenolic acids	1710000 ± 57154.76	3970000 ± 114309.52	2.32164	1.21514	1.51772e-05	1.13223	Upregulated		1710000 ± 57154.76	875500 ± 6940.22	0.511988	-0.965817	3.34541e-05	1.12117	Insignificant		875500 ± 6940.22	3970000 ± 114309.52	4.53455	2.18096	2.80075e-06	1.10418	Upregulated
TH1244	177	145	5.44	178.063	C10H10O3	[M-H]-	-	trans-4-Hydroxycinnamic Acid Methyl Ester	Phenolic acids	9775 ± 77.57	14550 ± 204.12	1.48849	0.573851	6.51493e-06	1.13345	Insignificant		9775 ± 77.57	22050 ± 1428.87	2.25575	1.17361	0.000264917	1.11156	Upregulated		22050 ± 1428.87	14550 ± 204.12	0.659864	-0.59976	0.00182626	1.06623	Insignificant
rfa133-3	1093.58	751.462	4.98	1092.57	C53H88O23	[M+H]+	-	3,20,23,30-tetrahydroxydammar-3-glc-[rha]-arabinopyranoside	Saccharides	11000 ± 141.42	745666.67 ± 60339.78	67.7879	6.08296	6.67493e-05	1.12813	Upregulated		11000 ± 141.42	18666.67 ± 2215.6	1.69697	0.762961	0.00813901	1.04171	Insignificant		18666.67 ± 2215.6	745666.67 ± 60339.78	39.9464	5.31999	6.97619e-05	1.09795	Upregulated
TH0073	195.157	74.9	0.75	196.058	C6H12O7	[M-H]-	C00257	Gluconic acid	Saccharides	1024000 ± 22627.42	949666.67 ± 8956.69	0.927409	-0.108723	0.0124501	1.03078	Insignificant		1024000 ± 22627.42	2213333.33 ± 263986.53	2.16146	1.11201	0.00315448	1.07496	Upregulated		2213333.33 ± 263986.53	949666.67 ± 8956.69	0.429066	-1.22073	0.00248968	1.05996	Downregulated
TH0161	649.1	145	0.87	650.227	C24H42O20	[M-H]-	-	D(+)-Melezitose O-rhamnoside	Saccharides	12500 ± 848.53	9 ± 0	0.00072	-10.4397	3.14569e-05	1.13051	Downregulated		12500 ± 848.53	18033.33 ± 3912.66	1.44267	0.528738	0.122315	0.789002	Insignificant		18033.33 ± 3912.66	9 ± 0	0.000499076	-10.9685	0.00286569	1.05662	Downregulated
TH0172	177.14	99	0.84	178.048	C6H10O6	[M-H]-	C00198	D-(+)-Glucono-1,5-lactone	Saccharides	247333.33 ± 24513.04	191000 ± 12727.92	0.772237	-0.372884	0.0448161	0.933208	Insignificant		247333.33 ± 24513.04	389666.67 ± 44312.02	1.57547	0.655784	0.0164713	1.00743	Insignificant		389666.67 ± 44312.02	191000 ± 12727.92	0.490163	-1.02867	0.0036672	1.05022	Downregulated
TH0372	121.042	93.058	1.1375	120.042	C4H8O4	[M+H]+	-	D(-)-Threose	Saccharides	79100 ± 17677.67	55200 ± 10323.76	0.697851	-0.519009	0.17407	0.72355	Insignificant		79100 ± 17677.67	226666.67 ± 22156.01	2.86557	1.51882	0.00181294	1.08637	Upregulated		226666.67 ± 22156.01	55200 ± 10323.76	0.243529	-2.03783	0.000579619	1.08394	Downregulated
TH0456	271.09	107.9	1.44	272.09	C12H16O7	[M-H]-	C06186	Arbutin	Saccharides	38666.67 ± 4619.76	73166.67 ± 2074.18	1.89224	0.920096	0.00064899	1.11211	Insignificant		38666.67 ± 4619.76	36033.33 ± 1178.51	0.931897	-0.101758	0.478384	0.408713	Insignificant		36033.33 ± 1178.51	73166.67 ± 2074.18	2.03053	1.02185	2.52045e-05	1.10094	Upregulated
TH0521	299.1	137.1	2.05	300.085	C13H16O8	[M-H]-	-	Salicylic acid O-glucoside	Saccharides	2083333.33 ± 9428.09	2093333.33 ± 23570.23	1.0048	0.00690837	0.607168	0.304968	Insignificant		2083333.33 ± 9428.09	896333.33 ± 3771.24	0.43024	-1.21679	8.03144e-09	1.12639	Downregulated		896333.33 ± 3771.24	2093333.33 ± 23570.23	2.33544	1.22369	2.36892e-07	1.10513	Upregulated
TH0548	374.1	198.2	2.20083	373.101	C15H19NO10	[M+H]+	C04831	DIMBOA glucoside	Saccharides	96266.67 ± 1744.2	374666.67 ± 4714.05	3.89197	1.9605	1.59207e-07	1.1354	Upregulated		96266.67 ± 1744.2	268666.67 ± 16499.16	2.79086	1.48071	0.000124782	1.11588	Upregulated		268666.67 ± 16499.16	374666.67 ± 4714.05	1.39454	0.47979	0.000945931	1.07752	Insignificant
rfa086-1	865.197	577	3.18	866.206	C45H38O18	[M-H]-	-	EC-(4β-8)-EC-(4β-8)-EC(epicatechin)	Tannins	9786.67 ± 80.14	12633.33 ± 235.7	1.29087	0.368346	8.5551e-05	1.12724	Insignificant		9786.67 ± 80.14	35200 ± 5091.17	3.59673	1.84669	0.00212491	1.08325	Upregulated		35200 ± 5091.17	12633.33 ± 235.7	0.358902	-1.47834	0.00331815	1.05339	Downregulated
rfa251-3	865	577	2.91	866.206	C45H38O18	[M-H]-	-	trimer B type(E)CB(E)C]	Tannins	6953.33 ± 457.26	12866.67 ± 3299.83	1.85043	0.887862	0.0660363	0.88861	Insignificant		6953.33 ± 457.26	42066.67 ± 1932.76	6.04986	2.5969	1.51915e-05	1.12275	Upregulated		42066.67 ± 1932.76	12866.67 ± 3299.83	0.305864	-1.70904	0.000417146	1.08707	Downregulated
TH0490	182.05	138	1.73	183.053	C8H9NO4	[M-H]-	C00847	4-Pyridoxic acid	Tannins	175333.33 ± 6128.26	97800 ± 2969.85	0.557795	-0.842194	8.70221e-05	1.12707	Insignificant		175333.33 ± 6128.26	276666.67 ± 20270.39	1.57795	0.658049	0.0024876	1.08096	Insignificant		276666.67 ± 20270.39	97800 ± 2969.85	0.353494	-1.50024	0.000247237	1.09121	Downregulated
TH0721	577.1	407.1	2.92	578.142	C30H26O12	[M-H]-	-	Procyanidin B3	Tannins	100866.67 ± 3629.81	266666.67 ± 105123.21	2.64375	1.40259	0.0896941	0.845682	Insignificant		100866.67 ± 3629.81	829000 ± 22627.42	8.21877	3.03892	1.46698e-06	1.12527	Upregulated		829000 ± 22627.42	266666.67 ± 105123.21	0.321673	-1.63633	0.00178273	1.06714	Downregulated
TH0726	577.1	425.3	2.90042	576.127	C30H24O12	[M+H]+	-	Procyanidin A3	Tannins	86066.67 ± 329.98	161833.33 ± 45490.54	1.88033	0.910982	0.0780556	0.866035	Insignificant		86066.67 ± 329.98	452000 ± 38183.77	5.25174	2.3928	0.000171578	1.11409	Upregulated		452000 ± 38183.77	161833.33 ± 45490.54	0.358038	-1.48181	0.0023018	1.06201	Downregulated
TH0767	577	407.1	3.03	578.142	C30H26O12	[M-H]-	C17639	Procyanidin B2	Tannins	153666.67 ± 10370.9	190666.67 ± 44312.02	1.24078	0.311248	0.314302	0.566331	Insignificant		153666.67 ± 10370.9	1173333.33 ± 89566.86	7.63557	2.93274	8.93676e-05	1.11748	Upregulated		1173333.33 ± 89566.86	190666.67 ± 44312.02	0.1625	-2.62149	0.000155027	1.09437	Downregulated
TH0887	865.1	407.1	3.57	866.206	C45H38O18	[M-H]-	-	Catechin-catechin-catechin	Tannins	9233.33 ± 51.85	9100 ± 410.12	0.98556	-0.020985	0.671958	0.252191	Insignificant		9233.33 ± 51.85	27033.33 ± 4996.89	2.9278	1.54982	0.00729506	1.04621	Upregulated		27033.33 ± 4996.89	9100 ± 410.12	0.336621	-1.5708	0.00718828	1.02841	Downregulated
rfa033-2	485.327	423.327	8.07	486.335	C30H46O5	[M-H]-	-	epiceanothic acid	Terpenoids	9 ± 0	109700 ± 8409.91	12188.9	13.5733	5.0829e-05	1.12913	Upregulated		9 ± 0	188000 ± 44090.82	20888.9	14.3504	0.00381261	1.06939	Upregulated		188000 ± 44090.82	109700 ± 8409.91	0.583511	-0.777169	0.0691694	0.858119	Insignificant
rfa034-der01	647.327	485.327	8.39	648.387	C36H56O10	[M-H]-	-	ceanothic acid hexose	Terpenoids	777000 ± 62870.24	173500 ± 2041.24	0.223295	-2.16298	0.000170809	1.12334	Downregulated		777000 ± 62870.24	1026000 ± 142070.41	1.32046	0.401044	0.0860499	0.844192	Insignificant		1026000 ± 142070.41	173500 ± 2041.24	0.169103	-2.56402	0.00105761	1.07643	Downregulated
rfa034-der03	631.327	485.327	8.39	632.392	C36H56O9	[M-H]-	-	ceanothic acid rhamnose	Terpenoids	8515 ± 591.96	9 ± 0	0.00105696	-9.88587	3.46242e-05	1.13012	Downregulated		8515 ± 591.96	12300 ± 1877.94	1.44451	0.53058	0.0530694	0.906945	Insignificant		12300 ± 1877.94	9 ± 0	0.000731707	-10.4164	0.000757548	1.08096	Downregulated
rfa038-3	501.322	471.312	7.36	502.329	C30H46O6	[M-H]-	-	24-Hydroxyceanothic acid	Terpenoids	4930000 ± 1110435.35	135000 ± 16329.93	0.0273834	-5.19056	0.00364062	1.07875	Downregulated		4930000 ± 1110435.35	2125000 ± 53072.28	0.431034	-1.21412	0.0234117	0.982771	Insignificant		2125000 ± 53072.28	135000 ± 16329.93	0.0635294	-3.97643	9.06971e-07	1.10479	Downregulated
rfa121-1	1045.55	455.351	6.145	1044.55	C52H84O21	[M+H]+	-	jujuboside II	Terpenoids	360500 ± 12655.7	760000 ± 4898.98	2.10818	1.076	1.98965e-06	1.13454	Upregulated		360500 ± 12655.7	818500 ± 32251.61	2.27046	1.18298	4.81941e-05	1.12013	Upregulated		818500 ± 32251.61	760000 ± 4898.98	0.928528	-0.106983	0.0642467	0.867363	Insignificant
rfa123-1	1045.56	473.363	6.28	1044.55	C52H84O21	[M+H]+	-	jujuboside III	Terpenoids	46750 ± 285.77	160000 ± 2449.49	3.42246	1.77503	3.36742e-07	1.13522	Upregulated		46750 ± 285.77	135500 ± 408.25	2.8984	1.53525	1.49088e-09	1.12642	Upregulated		135500 ± 408.25	160000 ± 2449.49	1.18081	0.239779	0.000153038	1.09472	Insignificant
rfa177-der01	631	469	9.6	632.392	C36H56O9	[M-H]-	-	zizyberanalic acid hexose	Terpenoids	152000 ± 3265.99	115600 ± 15840.03	0.760526	-0.39493	0.0334431	0.961972	Insignificant		152000 ± 3265.99	292000 ± 17146.43	1.92105	0.941897	0.000344394	1.10925	Insignificant		292000 ± 17146.43	115600 ± 15840.03	0.39589	-1.33683	0.000434317	1.08725	Downregulated
rfa177-der11	569	469	7.59	570.356	C34H50O7	[M-H]-	-	Succinyl zizyberanalic acid	Terpenoids	90450 ± 7062.7	54700 ± 1143.1	0.604754	-0.72558	0.00211575	1.09233	Insignificant		90450 ± 7062.7	162000 ± 8981.46	1.79104	0.840801	0.000897744	1.09887	Insignificant		162000 ± 8981.46	54700 ± 1143.1	0.337654	-1.56638	7.42677e-05	1.09762	Downregulated
rfa188-der04	777.5	469.5	8.29	778.45	C42H66O13	[M-H]-	-	Pomonic acid rutinose	Terpenoids	10730 ± 1036.95	6420 ± 987.96	0.598322	-0.741005	0.0130981	1.02727	Insignificant		10730 ± 1036.95	4080 ± 220.45	0.380242	-1.39501	0.00089189	1.09896	Downregulated		4080 ± 220.45	6420 ± 987.96	1.57353	0.654004	0.0308128	0.944301	Insignificant
rfa188-der11	569.5	469.5	7.74	570.356	C34H50O7	[M-H]-	-	succinyl Pomonic acid	Terpenoids	39750 ± 122.47	207000 ± 1632.99	5.20755	2.3806	1.37815e-08	1.13565	Upregulated		39750 ± 122.47	260500 ± 15105.19	6.55346	2.71226	3.23818e-05	1.12129	Upregulated		260500 ± 15105.19	207000 ± 1632.99	0.794626	-0.331653	0.00759795	1.02542	Insignificant
rfa188-der14	673.5	469.5	9.87	674.403	C38H58O10	[M-H]-	-	Pomonic acid acetylglucose	Terpenoids	2490 ± 48.99	9 ± 0	0.00361446	-8.11201	2.27742e-07	1.13527	Downregulated		2490 ± 48.99	3610 ± 342.93	1.4498	0.535853	0.0102423	1.0323	Insignificant		3610 ± 342.93	9 ± 0	0.00249307	-8.64786	0.000119728	1.09545	Downregulated
rfa189-der07	795.3	471.3	5.74	796.461	C42H68O14	[M-H]-	-	Maslinic acid diglucose	Terpenoids	36550 ± 4449.91	9950 ± 367.42	0.27223	-1.8771	0.00108678	1.10462	Downregulated		36550 ± 4449.91	59550 ± 2816.91	1.62927	0.70423	0.00349105	1.0715	Insignificant		59550 ± 2816.91	9950 ± 367.42	0.167086	-2.58133	1.59653e-05	1.1021	Downregulated
rfa248-2	485.323	423	8.4	486.335	C30H46O5	[M-H]-	-	Quillaja sapogenin	Terpenoids	10690000 ± 1232909.84	1495000 ± 142886.9	0.13985	-2.83804	0.000469107	1.11527	Downregulated		10690000 ± 1232909.84	12000000 ± 1306394.53	1.12254	0.166773	0.360653	0.515712	Insignificant		12000000 ± 1306394.53	1495000 ± 142886.9	0.124583	-3.00482	0.000348988	1.08898	Downregulated
rfa248-der01	647.323	485.323	8.4	648.387	C36H56O10	[M-H]-	-	Quillaja sapogenin hexose	Terpenoids	793500 ± 111451.78	165000 ± 3265.99	0.20794	-2.26576	0.00134191	1.10116	Downregulated		793500 ± 111451.78	987000 ± 67769.22	1.24386	0.31482	0.103896	0.814953	Insignificant		987000 ± 67769.22	165000 ± 3265.99	0.167173	-2.58058	6.80691e-05	1.0983	Downregulated
rfa248-der04	793.323	485.323	8.4	794.445	C42H66O14	[M-H]-	-	Quillaja sapogenin rutinose	Terpenoids	167000 ± 4898.98	39150 ± 530.72	0.234431	-2.09276	3.2938e-06	1.13398	Downregulated		167000 ± 4898.98	138000 ± 6531.97	0.826347	-0.27518	0.00737002	1.0468	Insignificant		138000 ± 6531.97	39150 ± 530.72	0.283696	-1.81758	2.85589e-05	1.1009	Downregulated
rfa255	455	455	10.73	456.36	C30H48O3	[M-H]-	C08619	betulinic acid	Terpenoids	3965000 ± 428660.7	8210000 ± 498062.91	2.07062	1.05006	0.000796639	1.10979	Upregulated		3965000 ± 428660.7	6175000 ± 208206.63	1.55738	0.639118	0.00279558	1.07733	Insignificant		6175000 ± 208206.63	8210000 ± 498062.91	1.32955	0.410943	0.00596058	1.03579	Insignificant
rfa258	485	485	8.31	486.335	C30H46O5	[M-H]-	-	ceanothic acid	Terpenoids	52650000 ± 5184753.29	12000000 ± 653197.26	0.22792	-2.1334	0.000388049	1.11711	Downregulated		52650000 ± 5184753.29	57800000 ± 5062278.8	1.09782	0.134636	0.371718	0.505256	Insignificant		57800000 ± 5062278.8	12000000 ± 653197.26	0.207612	-2.26804	0.000222119	1.09238	Downregulated
TH0135	256.2	124.1	0.845833	255.074	C11H13NO6	[M+H]+	C05841	Nicotinate ribonucleoside	Vitamin	9570000 ± 113137.08	2296666.67 ± 160277.54	0.239986	-2.05898	7.92092e-07	1.13494	Downregulated		9570000 ± 113137.08	2320000 ± 14142.14	0.242424	-2.04439	9.16786e-08	1.12623	Downregulated		2320000 ± 14142.14	2296666.67 ± 160277.54	0.989943	-0.0145833	0.847519	0.112375	Insignificant
TH0537	286	124	2.09958	285.085	C12H15NO7	[M+H]+	-	Nicotinic acid-hexoside	Vitamin	222666.67 ± 10370.9	824000 ± 19798.99	3.7006	1.88776	2.84971e-06	1.13421	Upregulated		222666.67 ± 10370.9	2546666.67 ± 37712.36	11.4371	3.51565	1.20225e-07	1.12609	Upregulated		2546666.67 ± 37712.36	824000 ± 19798.99	0.32356	-1.62789	5.59478e-07	1.1049	Downregulated
TH1432	301.2	133.1	8.29833	300.209	C20H28O2	[M+H]+	C16683	4-Oxoretinol	Vitamin	351000 ± 18384.78	154333.33 ± 10370.9	0.439696	-1.18542	0.000191636	1.123	Downregulated		351000 ± 18384.78	236333.33 ± 10842.3	0.673314	-0.570648	0.00161013	1.08947	Insignificant		236333.33 ± 10842.3	154333.33 ± 10370.9	0.653032	-0.614773	0.00150888	1.07023	Insignificant
